# Supplementary material for: VIVALDI-CT shaping care home COVID-19 testing policy: A pragmatic cluster randomised controlled trial of asymptomatic testing compared to standard care in care home staff
Source: PLoS One. 2025 Jul 2;20(7):e0324908. doi: 10.1371/journal.pone.0324908 (PMC12221029; doi:10.1371/journal.pone.0324908)
Supplement: S1 Data — (CSV) [file pone.0324908.s001.csv]

homeID	StartofStudy	EndofStudy	WeekstartingMonday	Interventionsiteyesno	Currentnumberofresidentsinh	Currentnumberofstaffinhome	Numberofstaffwithanyabsence	NumberofstaffwithCOVIDabsence	Totalshiftsathomethisweek	Totalagencystaffshiftsathom	Numberofstaffoptingoutofas	Numberofresidents_baseline	res_covhosp_weekly_sum	res_achosp_weekly_sum	res_inf_weekly_sum	perc_staff_testing	perc_staff_pos
1	5.000	26.286	5	Yes	45	70	10	1	178	14	12	45	0	0	0	40	3.5999999
1	5.000	26.286	6	Yes	45	70	14	0	174	11	12	45	0	0	0	41.400002	3.4000001
1	5.000	26.286	7	Yes	45	70	11	4	152	12	12	45	0	0	1	48.599998	11.8
1	5.000	26.286	8	Yes	45	70	9	4	176	13	12	45	0	2	3	44.299999	16.1
1	5.000	26.286	9	Yes	45	70	6	1	169	9	12	45	0	0	0	28.6	0
1	5.000	26.286	10	Yes	45	70	8	1	166	12	12	45	0	1	0	27.1	0
1	5.000	26.286	11	Yes	45	70	5	0	185	10	12	45	0	0	0	21.1	0
1	5.000	26.286	12	Yes	45	70	4	0	192	15	12	45	0	2	0	19.700001	0
1	5.000	26.286	13	Yes	45	70	9	3	173	13	12	45	0	0	0	22.1	6.6999998
1	5.000	26.286	14	Yes	45	70	4	0	175	14	12	45	0	0	0	19.1	7.6999998
1	5.000	26.286	15	Yes	50	70	8	0	187	12	12	45	0	0	0	14.7	0
1	5.000	26.286	16	Yes	45	70	5	0	179	12	12	45	0	2	0	13.2	0
1	5.000	26.286	17	Yes	45	65	4	0	167	10	12	45	0	0	0	11.9	0
1	5.000	26.286	18	Yes	45	65	10	1	169	12	12	45	0	1	0	10.4	0
1	5.000	26.286	19	Yes	45	65	5	1	177	16	12	45	0	1	0	11.9	0
1	5.000	26.286	20	Yes	45	65	7	0	178	9	12	45	0	1	0	13.6	0
1	5.000	26.286	21	Yes	45	65	5	0	181	10	12	45	0	0	0	15.2	0
1	5.000	26.286	22	Yes	45	65	1	0	190	15	12	45	0	0	0	10.6	0
1	5.000	26.286	23	Yes	50	65	2	0	175	11	12	45	0	0	0	9.1000004	0
1	5.000	26.286	24	Yes	45	65	3	0	183	10	12	45	0	1	0	6.0999999	0
1	5.000	26.286	25	Yes	45	65	5	0	180	12	12	45	0	0	0	10.6	0
1	5.000	26.286	26	Yes	50	65	2	0	177	11		45	0	0	0	6.0999999	0
2	1.143	8.571	1	No	15	35	3	2	119	0		15	0	0	0	8.1000004	33.299999
2	1.143	8.571	2	No	15	35	3	2	111	0		15	0	0	0	0	0
2	1.143	8.571	3	No	15	35	6	2	100	0		15	0	0	0	0	0
2	1.143	8.571	4	No	30	35	4	2	101	0		15	0	0	0	2.7	100
2	1.143	8.571	5	No	15	35	4	1	102	0	0	15	0	0	0	0	0
2	1.143	8.571	6	No	15	35	2	0	102	0	0	15	0	0	0	0	0
2	1.143	8.571	7	No	15	35	1	0	108	0		15	0	1	0	0	0
2	1.143	8.571	8	No	15	35	6	1	108	0		15	0	0	0	0	0
3	5.000	26.857	5	No	35	45	3	0	129	11		35	0	0	0	0	0
3	5.000	26.857	6	No	35	45	5	0	142	18		35	0	0	0	0	0
3	5.000	26.857	7	No	35	45	3	0	107	13		35	0	2	0	0	0
3	5.000	26.857	8	No	35	45	4	0	162	12		35	0	0	0	0	0
3	5.000	26.857	9	No	35	45	2	0	151	6		35	0	0	0	0	0
3	5.000	26.857	10	No	35	45	1	0	147	4		35	0	0	0	0	0
3	5.000	26.857	11	No	35	45	7	1	141	6		35	0	0	0	0	0
3	5.000	26.857	12	No	35	45	5	0	148	7		35	0	0	0	0	0
3	5.000	26.857	13	No	35	45	4	0	145	3		35	0	1	0	0	0
3	5.000	26.857	14	No	35	50	0	0	150	5		35	0	0	0	0	0
3	5.000	26.857	15	No	35	50	0	0	159	16		35	0	1	0	0	0
3	5.000	26.857	16	No	35	50	2	0	157	3		35	0	0	0	0	0
3	5.000	26.857	17	No	35	50	2	0	148	3		35	0	0	0	0	0
3	5.000	26.857	18	No	40	45	3	0	157	7		35	0	0	0	0	0
3	5.000	26.857	19	No	40	50	5	0	154	6		35	0	0	0	0	0
3	5.000	26.857	20	No	40	50	2	0	165	5		35	0	0	0	0	0
3	5.000	26.857	21	No	40	50	1	0	164	5		35	0	0	0	0	0
3	5.000	26.857	22	No	40	50	0	0	166	6		35	0	0	0	0	0
3	5.000	26.857	23	No	40	50	0	0	150	3		35	0	0	0	0	0
3	5.000	26.857	24	No	40	50	1	0	154	1		35	0	0	0	0	0
3	5.000	26.857	25	No	40	50	2	0	159	5		35	0	1	0	0	0
3	5.000	26.857	26	No	35	50	5	0	153	4		35	0	0	0	0	0
4	1.143	8.571	1	No	30	35	1	1	106	0		30	0	0	0	5.4000001	50
4	1.143	8.571	2	No	30	35	1	1	97	4		30	0	0	0	5.4000001	50
4	1.143	8.571	3	No	30	35	1	0	100	0		30	0	0	0	0	0
4	1.143	8.571	4	No	40	40	0	0	102	0		30	0	0	0	0	0
4	1.143	8.571	5	No	30	40	0	0	104	0	0	30	0	0	0	0	0
4	1.143	8.571	6	No	30	35	0	0	102	0	0	30	0	0	0	2.7	0
4	1.143	8.571	7	No	30	35	1	0	101	2		30	0	1	0	0	0
4	1.143	8.571	8	No	35	35	1	0	94	2		30	0	0	0	0	0
5	5.000	26.857	5	No	65	90	3	1	288	26		65	0	0	0	56.799999	2
5	5.000	26.857	6	No	65	85	11	4	289	30		65	0	0	0	0	0
5	5.000	26.857	7	No	65	90	5	2	252	41		65	0	1	0	52.299999	2.2
5	5.000	26.857	8	No	65	90	2	0	317	45		65	0	1	1	17	0
5	5.000	26.857	9	No	65	90	4	1	272	32		65	0	0	0	1.1	0
5	5.000	26.857	10	No	65	90	7	1	278	35		65	0	0	0	1.1	0
5	5.000	26.857	11	No	65	90	6	0	292	14		65	0	1	0	0	0
5	5.000	26.857	12	No	70	90	5	1	293	11		65	0	1	0	0	0
5	5.000	26.857	13	No	70	90	9	1	248	4		65	0	1	0	0	0
5	5.000	26.857	14	No	65	90	1	0	266	0		65	0	2	0	0	0
5	5.000	26.857	15	No	65	90	6	0	287	2		65	0	2	0	0	0
5	5.000	26.857	16	No	70	90	3	0	290	2		65	0	1	0	0	0
5	5.000	26.857	17	No	70	90	4	0	270	9		65	0	0	0	0	0
5	5.000	26.857	18	No	70	95	5	0	291	2		65	0	3	0	0	0
5	5.000	26.857	19	No	70	90	4	0	303	5		65	0	0	0	0	0
5	5.000	26.857	20	No	70	90	2	0	304	4		65	0	2	0	0	0
5	5.000	26.857	21	No	70	90	7	0	313	8		65	0	0	0	0	0
5	5.000	26.857	22	No	75	90	2	0	316	1		65	0	0	0	0	0
5	5.000	26.857	23	No	75	95	9	0	309	2		65	0	1	0	0	0
5	5.000	26.857	24	No	75	95	3	0	436	5		65	0	0	0	0	0
5	5.000	26.857	25	No	75	100	1	0	432	6		65	0	2	0	0	0
5	5.000	26.857	26	No	75	115	2	0	440	10		65	0	1	0	0	0
6	5.286	24.429	5	Yes	55	80					0	60	0	0	0	0	0
6	5.286	24.429	6	Yes	55	80	5	0	365	18	0	60	0	0	0	1.3	0
6	5.286	24.429	7	Yes	55	80	3	2	370	16	0	60	0	0	1	73.400002	5.1999998
6	5.286	24.429	8	Yes	60	80	6	3	370	24	0	60	0	0	0	51.900002	0
6	5.286	24.429	9	Yes	60	80	4	1	373	16	0	60	0	0	0	45.599998	5.5999999
6	5.286	24.429	10	Yes	55	80	4	4	365	18	0	60	2	2	3	45.599998	5.5999999
6	5.286	24.429	11	Yes	55	80	2	6	382	6	34	60	0	0	1	46.799999	5.4000001
6	5.286	24.429	12	Yes	55	80	5	4	372	17	34	60	0	1	0	39.200001	0
6	5.286	24.429	13	Yes	60	80	4	0	364	10	34	60	0	0	0	33.799999	0
6	5.286	24.429	14	Yes	60	80	2	0	362	6	34	60	0	0	0	30.4	0
6	5.286	24.429	15	Yes	60	80	8	0	367	6	34	60	0	1	0	24.1	0
6	5.286	24.429	16	Yes	55	80	5	0	350	0	34	60	0	0	0	22.799999	0
6	5.286	24.429	17	Yes	55	80	4	0	352	14	34	60	0	0	0	12.7	0
6	5.286	24.429	18	Yes	55	85	4	0	373	14	34	60	1	1	0	0	0
6	5.286	24.429	19	Yes	55	85	4	0	384	16	34	60	0	0	0	0	0
6	5.286	24.429	20	Yes	55	80	4	0	379	16	34	60	0	1	0	0	0
6	5.286	24.429	21	Yes	55	80	3	0	385	22	34	60	0	1	0	0	0
6	5.286	24.429	22	Yes	55	80	2	0	379	32	34	60	0	0	0	0	0
6	5.286	24.429	23	Yes	55	80	2	0	404	28	34	60	0	0	0	0	0
6	5.286	24.429	24	Yes	55	80	4	0	382	16	34	60	0	0	0	0	0
7	4.000	21.571	4	Yes	50	55	2	1	151	67	0	50	0	0	0	53.700001	3.4000001
7	4.000	21.571	5	Yes	50	55	3	1	191	81	0	50	0	0	0	51.900002	0
7	4.000	21.571	6	Yes	50	50	5	3	184	128	0	50	2	2	6	55.799999	10.3
7	4.000	21.571	7	Yes	50	50	3	2	165	134	0	50	0	0	1	51.900002	7.4000001
7	4.000	21.571	8	Yes	50	50	3	2	165	134	0	50	0	0	0	28	7.0999999
7	4.000	21.571	9	Yes	50	50	4	0	160	130	0	50	0	0	0	14	14.3
7	4.000	21.571	10	Yes	50	50	1	1	156	124	0	50	0	1	0	4	0
7	4.000	21.571	11	Yes	55	50	1	1	164	116	0	50	0	0	0	4	0
7	4.000	21.571	12	Yes	55	50	0	0	104		0	50	0	0	0	3.8	0
7	4.000	21.571	13	Yes	50	55	2	2	151	120	0	50	0	0	0	3.7	0
7	4.000	21.571	14	Yes	50	55	2	2	186	116	0	50	0	0	1	5.5999999	33.299999
7	4.000	21.571	15	Yes	50	55					0	50	0	0	0	3.7	0
7	4.000	21.571	16	Yes	50	55	1	1	174	104	0	50	0	2	0	1.9	100
7	4.000	21.571	17	Yes	50	55					0	50	0	1	0	1.9	0
7	4.000	21.571	18	Yes	50	55					0	50	0	0	0	0	0
7	4.000	21.571	19	Yes	50	55					0	50	0	2	0	0	0
7	4.000	21.571	20	Yes	50	55					0	50	0	0	0	0	0
7	4.000	21.571	21	Yes	50	55					0	50	0	1	0	0	0
8	5.286	24.429	5	No	55	85						55	0	0	0	0	0
8	5.286	24.429	6	No	55	85	4	0	434	0		55	0	0	0	0	0
8	5.286	24.429	7	No	55	85	3	1	475	5		55	0	0	0	0	0
8	5.286	24.429	8	No	55	90	3	1	470	0		55	0	1	0	0	0
8	5.286	24.429	9	No	55	90	6	0	462	0		55	0	0	0	0	0
8	5.286	24.429	10	No	55	85	7	0	466	0		55	0	1	0	0	0
8	5.286	24.429	11	No	55	90	4	0	507	0		55	0	0	0	0	0
8	5.286	24.429	12	No	55	85	7	0	500	0		55	0	0	0	0	0
8	5.286	24.429	13	No	55	90	5	0	491	0		55	0	0	0	0	0
8	5.286	24.429	14	No	55	90	6	0	460	0		55	0	0	0	0	0
8	5.286	24.429	15	No	55	90	9	0	479	0		55	0	1	0	0	0
8	5.286	24.429	16	No	55	85	9	0	443	0		55	0	0	0	0	0
8	5.286	24.429	17	No	55	85	9	0	427	0		55	0	0	0	0	0
8	5.286	24.429	18	No	55	85	5	0	484	0		55	0	1	0	0	0
8	5.286	24.429	19	No	55	85	14	0	484	0		55	0	0	0	0	0
8	5.286	24.429	20	No	55	85	6	0	497	0		55	0	0	0	0	0
8	5.286	24.429	21	No	55	85	6	0	468	0		55	0	1	0	0	0
8	5.286	24.429	22	No	55	85	8	0	455	0		55	0	0	0	0	0
8	5.286	24.429	23	No	55	80	5	0	448	0		55	0	0	0	0	0
8	5.286	24.429	24	No	55	80	4	0	457	0		55	0	2	0	0	0
9	5.000	26.857	5	No	35	45	4	0	127	35		35	0	0	0	2.3	0
9	5.000	26.857	6	No	35	45	9	0	141	35		35	0	0	0	0	0
9	5.000	26.857	7	No	35	45	6	0	103	40		35	0	0	0	0	0
9	5.000	26.857	8	No	35	45	2	0	151	40		35	0	0	0	2.3	0
9	5.000	26.857	9	No	35	45	3	0	133	27		35	0	0	0	0	0
9	5.000	26.857	10	No	35	45	6	1	129	26		35	0	0	0	2.2	100
9	5.000	26.857	11	No	35	45	8	3	145	21		35	0	0	0	0	0
9	5.000	26.857	12	No	35	45	3	0	153	34		35	0	0	0	0	0
9	5.000	26.857	13	No	35	45	5	0	152	18		35	0	0	0	0	0
9	5.000	26.857	14	No	35	45	3	0	159	20		35	0	0	0	0	0
9	5.000	26.857	15	No	35	45	5	0	160	11		35	0	0	0	0	0
9	5.000	26.857	16	No	35	50	5	0	160	11		35	0	1	0	0	0
9	5.000	26.857	17	No	35	50	5	0	147	10		35	0	0	0	0	0
9	5.000	26.857	18	No	35	50	13	0	207	3		35	0	0	0	0	0
9	5.000	26.857	19	No	35	50	12	0	164	1		35	0	0	0	0	0
9	5.000	26.857	20	No	35	50	2	0	175	1		35	0	0	0	0	0
9	5.000	26.857	21	No	35	50	4	0	163	0		35	0	0	0	0	0
9	5.000	26.857	22	No	35	50	6	0	174	2		35	0	0	0	0	0
9	5.000	26.857	23	No	35	50	3	0	169	1		35	0	0	0	0	0
9	5.000	26.857	24	No	35	50	5	0	178	0		35	0	0	0	0	0
9	5.000	26.857	25	No	35	50	4	0	172	0		35	0	0	0	0	0
9	5.000	26.857	26	No	35	50	2	0	170	0		35	0	0	0	0	0
10	5.000	26.143	5	Yes	35	50	1	0	166	8	6	35	0	0	0	29.200001	0
10	5.000	26.143	6	Yes	35	50	5	0	166	9	6	35	0	0	0	26.5	7.6999998
10	5.000	26.143	7	Yes	35	50	5	0	136	11	6	35	0	0	0	32.700001	0
10	5.000	26.143	8	Yes	35	50	4	3	180	16	6	35	0	0	0	42.900002	19
10	5.000	26.143	9	Yes	35	50	7	8	134	15	6	35	0	0	0	36.700001	44.400002
10	5.000	26.143	10	Yes	35	50	8	6	142	18	6	35	0	0	0	36.700001	11.1
10	5.000	26.143	11	Yes	35	45	9	5	141	21	6	35	0	0	0	36.200001	0
10	5.000	26.143	12	Yes	30	45	8	3	141	18	6	35	0	0	0	28.299999	0
10	5.000	26.143	13	Yes	35	50	6	0	152	16	6	35	0	0	0	24.5	0
10	5.000	26.143	14	Yes	30	50	2	0	166	12	6	35	0	0	0	22.4	0
10	5.000	26.143	15	Yes	30	50	3	0	157	16	6	35	0	0	0	15.4	0
10	5.000	26.143	16	Yes	30	50	1	0	165	16	6	35	0	0	0	19.200001	0
10	5.000	26.143	17	Yes	30	50	3	0	163	7	6	35	0	0	0	15.4	0
10	5.000	26.143	18	Yes	30	50	3	0	166	15	6	35	0	0	0	15.4	0
10	5.000	26.143	19	Yes	35	55	2	0	171	15	6	35	0	0	0	15.1	0
10	5.000	26.143	20	Yes	35	50	3	0	169	6	6	35	0	0	0	15.7	0
10	5.000	26.143	21	Yes	35	50	5	0	184	2	6	35	0	0	0	11.8	0
10	5.000	26.143	22	Yes	35	55	1	0	177	1	6	35	0	0	0	9.3999996	0
10	5.000	26.143	23	Yes	35	55	2	0	185	0	6	35	0	0	0	13.2	0
10	5.000	26.143	24	Yes	35	55	4	0	185	2	6	35	0	0	0	7.5	0
10	5.000	26.143	25	Yes	35	55	5	0	174	2	6	35	0	0	0	5.6999998	0
10	5.000	26.143	26	Yes	35	50	7	0	188	3		35	0	0	0	3.8	0
11	1.143	8.571	1	Yes	30	35	0	0	112	0	22	25	0	0	0	30.6	0
11	1.143	8.571	2	Yes	30	35	0	0	104	0	22	25	0	0	0	16.700001	0
11	1.143	8.571	3	Yes	30	35	1	0	107	0	22	25	0	0	0	8.3000002	0
11	1.143	8.571	4	Yes	30	35	0	0	111	0	22	25	0	0	0	2.7	0
11	1.143	8.571	5	Yes	25	35	1	0	103	0	22	25	0	0	0	0	0
11	1.143	8.571	6	Yes	25	35	2	0	103	0	22	25	0	0	0	0	0
11	1.143	8.571	7	Yes	25	35	0	0	106	0	22	25	0	0	0	0	0
11	1.143	8.571	8	Yes	25	35	0	0	104	0	22	25	0	0	0	0	0
12	4.000	21.571	4	No	35	80	4	0	266	0		35	0	0	0	1.3	0
12	4.000	21.571	5	No	35	80	3	0	266	0		35	0	0	0	1.3	0
12	4.000	21.571	6	No	35	80	11	0	266	0		35	0	0	0	0	0
12	4.000	21.571	7	No	35	80	2	0	266	0		35	0	0	0	0	0
12	4.000	21.571	8	No	35	80	3	0	266	0		35	0	1	0	0	0
12	4.000	21.571	9	No	35	80	3	0	266	0		35	0	0	0	0	0
12	4.000	21.571	10	No	35	80	3	1	266	0		35	0	0	0	0	0
12	4.000	21.571	11	No	35	80	5	1	266	0		35	0	0	0	0	0
12	4.000	21.571	12	No	35	80	2	0	266	0		35	0	0	0	0	0
12	4.000	21.571	13	No	35	80	2	0	266	0		35	0	0	0	0	0
12	4.000	21.571	14	No	35	80	3	0	266	0		35	0	0	0	0	0
12	4.000	21.571	15	No	35	80	3	0	266	0		35	0	0	0	0	0
12	4.000	21.571	16	No	35	80						35	0	0	0	0	0
12	4.000	21.571	17	No	40	80	3	0	266	0		35	0	0	0	0	0
12	4.000	21.571	18	No	35	80	3	0	266	0		35	0	0	0	0	0
12	4.000	21.571	19	No	35	80	4	0	266	0		35	0	0	0	0	0
12	4.000	21.571	20	No	35	80	3	1	266	0		35	0	0	0	0	0
12	4.000	21.571	21	No	40	80	5	0	266	0		35	0	1	0	1.3	100
13	1.143	8.571	1	Yes	25	30	2	0	110	0	3	25	0	0	0	50	12.5
13	1.143	8.571	2	Yes	25	30	3	0	115	0	3	25	0	0	0	43.799999	0
13	1.143	8.571	3	Yes	25	30	4	0	117	0	3	25	0	0	0	34.400002	9.1000004
13	1.143	8.571	4	Yes	25	30	1	1	109	0	3	25	0	0	0	53.099998	5.9000001
13	1.143	8.571	5	Yes	25	30	1	1	117	0	3	25	0	0	0	46.900002	6.6999998
13	1.143	8.571	6	Yes	25	30	1	0	111	0	3	25	0	1	0	34.400002	18.200001
13	1.143	8.571	7	Yes	25	30	0	0	112	0	3	25	0	0	0	25	12.5
13	1.143	8.571	8	Yes	25	30	5	0	117	0	3	25	0	0	0	25	0
14	4.000	21.571	4	Yes	30	20	0	0	148	0	1	30	0	0	0	9.1000004	0
14	4.000	21.571	5	Yes	30	35	0	0	156	0	1	30	0	0	0	5.5999999	0
14	4.000	21.571	6	Yes	30	40	0	0	159	0	1	30	0	0	0	2.5999999	0
14	4.000	21.571	7	Yes	30	35	0	0	159	0	0	30	0	0	0	0	0
14	4.000	21.571	8	Yes	30	35					0	30	0	0	0	0	0
14	4.000	21.571	9	Yes	30	40	0	0	144	0	1	30	1	1	0	0	0
14	4.000	21.571	10	Yes	30	35	0	0	164	0	1	30	0	2	0	0	0
14	4.000	21.571	11	Yes	30	35	0	0	151	0	1	30	0	0	0	0	0
14	4.000	21.571	12	Yes	30	40	0	0	149	0	1	30	0	0	0	0	0
14	4.000	21.571	13	Yes	30	40	0	0	153	0	1	30	0	0	0	0	0
14	4.000	21.571	14	Yes	30	40	0	0	145	0	1	30	0	2	0	2.5999999	100
14	4.000	21.571	15	Yes	30	40	0	0	163	0	1	30	0	0	0	0	0
14	4.000	21.571	16	Yes	30	40	0	0	152	0	1	30	0	0	0	0	0
14	4.000	21.571	17	Yes	30	40	0	0	150	0	1	30	0	0	0	0	0
14	4.000	21.571	18	Yes	30	40	0	0	157	0	1	30	0	0	0	0	0
14	4.000	21.571	19	Yes	30	40	0	0	163	0	1	30	0	0	0	0	0
14	4.000	21.571	20	Yes	30	35	0	0	151	0	1	30	0	0	0	0	0
14	4.000	21.571	21	Yes	30	35	0	0	155	0	1	30	0	0	0	0	0
15	5.000	26.857	5	No	45	65	6	0	180	5		45	0	0	0	1.6	0
15	5.000	26.857	6	No	50	65	15	0	172	9		45	0	0	0	0	0
15	5.000	26.857	7	No	45	65	4	0	150	11		45	0	0	0	0	0
15	5.000	26.857	8	No	45	65	3	0	196	8		45	0	2	0	0	0
15	5.000	26.857	9	No	45	65	4	2	173	4		45	0	0	0	1.6	0
15	5.000	26.857	10	No	45	65	5	1	167	5		45	0	2	0	0	0
15	5.000	26.857	11	No	45	65	6	0	181	6		45	0	2	0	1.5	0
15	5.000	26.857	12	No	45	65	5	0	186	4		45	0	0	0	1.5	0
15	5.000	26.857	13	No	45	65	9	0	172	6		45	0	0	0	1.5	0
15	5.000	26.857	14	No	45	65	7	0	170	7		45	0	0	0	0	0
15	5.000	26.857	15	No	45	65	5	0	188	7		45	0	0	0	1.5	0
15	5.000	26.857	16	No	45	65	4	0	183	7		45	0	2	0	1.5	0
15	5.000	26.857	17	No	45	65	3	0	171	5		45	0	0	0	0	0
15	5.000	26.857	18	No	45	70	7	0	177	5		45	0	0	0	0	0
15	5.000	26.857	19	No	45	70	6	0	180	5		45	0	1	0	0	0
15	5.000	26.857	20	No	50	65	4	0	187	6		45	0	1	0	0	0
15	5.000	26.857	21	No	50	65	1	0	190	5		45	0	0	0	0	0
15	5.000	26.857	22	No	50	65	3	0	172	10		45	0	0	0	0	0
15	5.000	26.857	23	No	45	65	3	0	166	13		45	0	0	0	0	0
15	5.000	26.857	24	No	45	65	7	0	167	9		45	0	2	0	0	0
15	5.000	26.857	25	No	45	65	3	0	167	6		45	0	0	0	0	0
15	5.000	26.857	26	No	45	65	4	0	166	8		45	0	1	0	0	0
16	5.000	26.000	5	Yes	115	165	7	3	484	0	22	120	0	0	0	22.4	2.7
16	5.000	26.000	6	Yes	110	165	9	1	510	0	22	120	0	0	0	21.200001	0
16	5.000	26.000	7	Yes	110	165	7	0	397	0	22	120	0	1	0	21.700001	2.8
16	5.000	26.000	8	Yes	105	165	4	1	462	0	22	120	0	1	0	21.299999	0
16	5.000	26.000	9	Yes	110	165	9	0	460	0	22	120	0	3	1	18.9	0
16	5.000	26.000	10	Yes	115	170	9	0	459	0	22	120	0	1	0	13.7	0
16	5.000	26.000	11	Yes	110	170	8	0	461	0	22	120	0	2	0	13.7	0
16	5.000	26.000	12	Yes	115	170	8	0	457	0	22	120	0	2	0	12.9	0
16	5.000	26.000	13	Yes	115	170	16	0	471	0	22	120	0	2	0	10.1	0
16	5.000	26.000	14	Yes	115	170	2	0	475	0	22	120	0	2	0	8.1999998	0
16	5.000	26.000	15	Yes	115	170	8	0	488	0	22	120	0	1	0	7	0
16	5.000	26.000	16	Yes	115	170	7	0	485	0	22	120	0	2	0	5.8000002	0
16	5.000	26.000	17	Yes	115	170	7	0	371	0	22	120	0	0	0	6.4000001	0
16	5.000	26.000	18	Yes	120	170	21	0	483	0	22	120	0	0	0	5.1999998	0
16	5.000	26.000	19	Yes	120	170	12	0	480	0	22	120	0	0	0	4.6999998	12.5
16	5.000	26.000	20	Yes	115	170	6	0	484	0	22	120	0	0	0	3.5	0
16	5.000	26.000	21	Yes	115	170	5	0	336	0	22	120	0	2	0	3	0
16	5.000	26.000	22	Yes	120	170	7	0	478	0	22	120	0	1	0	1.2	0
16	5.000	26.000	23	Yes	120	170	5	0	446	0	22	120	0	1	0	1.2	0
16	5.000	26.000	24	Yes	120	165	12	0	511	0	22	120	0	0	0	1.2	0
16	5.000	26.000	25	Yes	120	165	9	0	492	0	22	120	0	1	0	0	0
16	5.000	26.000	26	Yes	120	165	7	0	484	0		120	0	0	0	0	0
17	1.143	8.571	1	Yes	40	45	1	0	147	0	25	40	0	0	0	21.299999	0
17	1.143	8.571	2	Yes	40	45	0	0	165	0	25	40	0	0	0	25.5	0
17	1.143	8.571	3	Yes	40	45	1	0	154	0	25	40	0	0	0	13.3	0
17	1.143	8.571	4	Yes	40	45	6	0	148	0	25	40	0	0	0	15.2	0
17	1.143	8.571	5	Yes	40	50	6	0	152	0	25	40	0	1	0	6.3000002	0
17	1.143	8.571	6	Yes	40	45	5	0	163	0	25	40	0	2	0	6.5	0
17	1.143	8.571	7	Yes	40	45	5	0	149	0	25	40	0	0	0	4.3000002	0
17	1.143	8.571	8	Yes	40	45	0	6	153	0	25	40	0	0	0	17	25
18	5.286	24.429	5	No	75	85						75	0	0	0	0	0
18	5.286	24.429	6	No	75	85	7	0	450	26		75	0	0	0	0	0
18	5.286	24.429	7	No	75	85	3	0	459	28		75	0	1	0	0	0
18	5.286	24.429	8	No	75	85	7	0	449	20		75	0	0	0	0	0
18	5.286	24.429	9	No	75	85	6	0	454	6		75	0	0	0	0	0
18	5.286	24.429	10	No	75	85	8	0	449	8		75	0	0	0	0	0
18	5.286	24.429	11	No	80	85	10	0	474	22		75	0	2	0	0	0
18	5.286	24.429	12	No	80	85	6	1	469	10		75	0	1	0	0	0
18	5.286	24.429	13	No	80	85	7	2	490	64		75	0	0	0	0	0
18	5.286	24.429	14	No	80	90	10	0	473	42		75	0	0	0	0	0
18	5.286	24.429	15	No	80	90	7	0	491	44		75	0	0	0	0	0
18	5.286	24.429	16	No	80	85	7	0	482	30		75	0	1	0	0	0
18	5.286	24.429	17	No	80	85	8	0	469	48		75	0	1	0	0	0
18	5.286	24.429	18	No	80	90	9	0	491	42		75	0	1	0	0	0
18	5.286	24.429	19	No	80	90	15	0	499	26		75	0	1	0	0	0
18	5.286	24.429	20	No	80	90	6	0	487	20		75	0	0	0	0	0
18	5.286	24.429	21	No	80	95	10	0	496	20		75	0	1	0	0	0
18	5.286	24.429	22	No	80	95	5	0	479	10		75	0	1	0	0	0
18	5.286	24.429	23	No	80	95	10	0	471	10		75	0	1	0	0	0
18	5.286	24.429	24	No	80	90	6	0	487	11		75	0	0	0	0	0
19	5.286	24.429	5	No	40	65						40	0	0	0	1.6	0
19	5.286	24.429	6	No	40	65	5	2	375	54		40	0	0	0	0	0
19	5.286	24.429	7	No	40	65	2	0	359	58		40	0	0	0	0	0
19	5.286	24.429	8	No	40	65	2	0	362	47		40	0	0	0	0	0
19	5.286	24.429	9	No	40	65	3	1	397	40		40	0	0	0	0	0
19	5.286	24.429	10	No	40	65	3	1	353	22		40	0	0	0	0	0
19	5.286	24.429	11	No	40	65	6	3	365	28		40	1	1	0	1.6	100
19	5.286	24.429	12	No	40	65	12	9	336	50		40	0	0	0	1.6	100
19	5.286	24.429	13	No	40	65	8	3	343	44		40	0	0	0	0	0
19	5.286	24.429	14	No	40	65	5	0	344	38		40	0	0	0	0	0
19	5.286	24.429	15	No	40	65	4	0	362	36		40	0	0	0	0	0
19	5.286	24.429	16	No	40	65	6	0	371	45		40	0	0	0	0	0
19	5.286	24.429	17	No	40	65	3	0	366	27		40	0	0	0	0	0
19	5.286	24.429	18	No	40	65	3	0	389	44		40	0	0	0	0	0
19	5.286	24.429	19	No	45	65	5	0	379	38		40	0	0	0	0	0
19	5.286	24.429	20	No	45	65	5	0	365	40		40	0	1	0	0	0
19	5.286	24.429	21	No	45	60	2	0	365	37		40	0	0	0	0	0
19	5.286	24.429	22	No	45	60	4	0	356	39		40	0	0	0	0	0
19	5.286	24.429	23	No	45	65	4	0	352	54		40	0	0	0	0	0
19	5.286	24.429	24	No	45	65	3	0	382	64		40	0	0	0	0	0
20	1.143	8.571	1	Yes	15	30	0	0	86	0	3	15	0	0	0	50	0
20	1.143	8.571	2	Yes	15	30	0	0	86	0	3	15	0	0	0	67.900002	0
20	1.143	8.571	3	Yes	15	30	3	0	92	0	3	15	0	0	0	71.400002	0
20	1.143	8.571	4	Yes	20	30	1	0	85	0	3	15	0	0	0	69	0
20	1.143	8.571	5	Yes	15	30	3	1	88	0	3	15	0	0	0	72.400002	14.3
20	1.143	8.571	6	Yes	20	30	1	6	84	0	3	15	1	1	1	69	25
20	1.143	8.571	7	Yes	15	30	0	3	81	7	3	15	0	0	0	65.5	15.8
20	1.143	8.571	8	Yes	15	30	2	2	88	7	3	15	0	0	1	51.700001	0
21	5.000	26.857	5	No	40	65	5	0	207	0		40	0	0	0	3	50
21	5.000	26.857	6	No	40	70	6	0	210	0		40	0	0	0	1.4	0
21	5.000	26.857	7	No	40	75	7	1	164	0		40	0	0	0	0	0
21	5.000	26.857	8	No	40	75	2	0	235	0		40	0	0	3	9.6000004	0
21	5.000	26.857	9	No	40	75	6	1	198	0		40	0	0	0	15.1	9.1000004
21	5.000	26.857	10	No	40	75	5	0	199	0		40	0	1	0	1.3	0
21	5.000	26.857	11	No	40	75	5	0	209	0		40	0	0	0	0	0
21	5.000	26.857	12	No	40	75	4	1	213	0		40	0	1	0	0	0
21	5.000	26.857	13	No	40	75	3	1	205	0		40	0	0	0	0	0
21	5.000	26.857	14	No	40	80	0	0	208	0		40	0	0	0	0	0
21	5.000	26.857	15	No	40	80	2	0	144	0		40	0	0	0	0	0
21	5.000	26.857	16	No	40	80	3	0	217	0		40	0	0	0	0	0
21	5.000	26.857	17	No	40	80	3	0	194	0		40	0	0	0	0	0
21	5.000	26.857	18	No	40	80	4	0	200	0		40	0	1	0	0	0
21	5.000	26.857	19	No	40	80	2	0	231	0		40	0	1	0	0	0
21	5.000	26.857	20	No	40	75	1	0	213	0		40	0	0	0	0	0
21	5.000	26.857	21	No	40	75	3	0	217	0		40	0	1	0	0	0
21	5.000	26.857	22	No	40	75	0	0	217	0		40	0	0	0	0	0
21	5.000	26.857	23	No	40	75	3	0	208	0		40	0	0	0	0	0
21	5.000	26.857	24	No	40	75	0	0	212	0		40	0	0	0	0	0
21	5.000	26.857	25	No	40	75	3	0	197	0		40	0	0	0	0	0
21	5.000	26.857	26	No	40	75	3	0	215	0		40	0	1	0	0	0
22	1.143	8.571	1	No	35	40	0	0	119	12		40	0	0	0	0	0
22	1.143	8.571	2	No	40	40	4	0	111	11		40	0	0	0	0	0
22	1.143	8.571	3	No	40	40	0	0	116	10		40	0	0	0	0	0
22	1.143	8.571	4	No	50	40	6	0	117	6		40	0	0	0	0	0
22	1.143	8.571	5	No	35	40	5	0	129	6	0	40	0	0	0	5	50
22	1.143	8.571	6	No	35	45	5	0	124	6	0	40	0	1	0	0	0
22	1.143	8.571	7	No	35	40	10	7	112	4		40	0	0	1	5	100
22	1.143	8.571	8	No	35	40	5	2	136	4		40	0	0	0	0	0
23	5.286	24.429	5	No	85	135						80	0	0	0	0	0
23	5.286	24.429	6	No	85	135	13	0	574	1		80	0	0	0	0	0
23	5.286	24.429	7	No	85	130	7	1	592	17		80	0	0	0	0	0
23	5.286	24.429	8	No	80	135	13	0	582	24		80	0	3	0	0	0
23	5.286	24.429	9	No	80	135	7	0	631	12		80	0	0	0	0	0
23	5.286	24.429	10	No	80	135	11	0	624	31		80	0	2	0	0	0
23	5.286	24.429	11	No	80	135	8	0	617	17		80	0	0	0	0	0
23	5.286	24.429	12	No	85	130	5	0	625	27		80	0	2	0	0	0
23	5.286	24.429	13	No	80	130	10	0	609	18		80	0	1	0	0	0
23	5.286	24.429	14	No	80	130	10	0	622	21		80	0	0	0	0	0
23	5.286	24.429	15	No	80	130	8	0	613	7		80	0	1	0	0	0
23	5.286	24.429	16	No	80	125	9	0	604	17		80	1	3	0	0	0
23	5.286	24.429	17	No	80	125	10	0	583	19		80	0	1	0	0	0
23	5.286	24.429	18	No	80	125	8	0	630	36		80	0	0	0	0	0
23	5.286	24.429	19	No	80	125	17	0	638	55		80	0	1	0	0	0
23	5.286	24.429	20	No	80	125	6	0	648	58		80	0	1	0	0	0
23	5.286	24.429	21	No	80	125	6	0	642	54		80	0	2	0	0	0
23	5.286	24.429	22	No	75	125	9	0	622	52		80	0	0	0	0	0
23	5.286	24.429	23	No	80	125	8	0	617	40		80	0	2	0	0	0
23	5.286	24.429	24	No	85	125	5	0	634	26		80	0	2	0	0	0
24	19.000	26.143	19	Yes	35	60	6	0	165	0	13	35	0	0	0	25.4	0
24	19.000	26.143	20	Yes	35	60	2	0	178	0	13	35	0	0	0	27.6	6.3000002
24	19.000	26.143	21	Yes	35	60	5	2	178	0	13	35	0	0	0	26.700001	0
24	19.000	26.143	22	Yes	35	60	5	1	169	0	13	35	0	0	0	31.700001	10.5
24	19.000	26.143	23	Yes	35	60	8	2	171	0	13	35	0	0	0	26.700001	6.3000002
24	19.000	26.143	24	Yes	35	60	7	0	183	0	13	35	0	0	0	25.799999	0
24	19.000	26.143	25	Yes	35	60	4	0	170	0	13	35	0	0	0	19.4	0
24	19.000	26.143	26	Yes	35	60					13	35	0	0	0	11.3	0
25	5.286	24.429	5	No	60	85						60	0	0	0	0	0
25	5.286	24.429	6	No	60	85	3	0	470	32		60	0	0	0	0	0
25	5.286	24.429	7	No	65	80	11	0	455	54		60	0	2	0	0	0
25	5.286	24.429	8	No	65	80	20	0	457	58		60	0	0	0	0	0
25	5.286	24.429	9	No	65	80	7	0	512	72		60	0	1	0	0	0
25	5.286	24.429	10	No	65	85	7	0	482	39		60	0	0	0	0	0
25	5.286	24.429	11	No	65	85	6	1	500	69		60	0	0	0	0	0
25	5.286	24.429	12	No	65	85	11	0	460	43		60	0	0	0	0	0
25	5.286	24.429	13	No	65	90	8	0	463	51		60	0	0	0	0	0
25	5.286	24.429	14	No	65	90	5	0	500	56		60	0	0	0	0	0
25	5.286	24.429	15	No	65	90	7	0	488	53		60	0	0	0	0	0
25	5.286	24.429	16	No	60	90	11	0	469	36		60	0	0	0	0	0
25	5.286	24.429	17	No	65	90	3	0	450	45		60	0	0	0	0	0
25	5.286	24.429	18	No	60	85	4	0	502	44		60	0	0	0	0	0
25	5.286	24.429	19	No	65	85	6	0	471	51		60	0	0	0	0	0
25	5.286	24.429	20	No	65	85	5	0	483	40		60	0	2	0	0	0
25	5.286	24.429	21	No	65	85	5	0	488	59		60	0	1	0	0	0
25	5.286	24.429	22	No	65	85	7	0	477	48		60	0	0	0	0	0
25	5.286	24.429	23	No	65	80	7	0	485	56		60	0	0	0	0	0
25	5.286	24.429	24	No	65	80	2	0	465	38		60	0	0	0	0	0
26	5.286	24.429	5	Yes	35	65					0	40	0	0	0	0	0
26	5.286	24.429	6	Yes	35	65	6	0	308	28	0	40	0	0	0	35.400002	4.3000002
26	5.286	24.429	7	Yes	35	65	5	1	306	13	0	40	0	0	0	33.799999	0
26	5.286	24.429	8	Yes	40	65	5	1	299	22	0	40	0	0	0	40	3.8
26	5.286	24.429	9	Yes	40	65	7	0	307	39	0	40	0	2	0	26.200001	0
26	5.286	24.429	10	Yes	40	65	4	0	318	38	0	40	0	0	0	17.200001	0
26	5.286	24.429	11	Yes	40	65	4	0	318	32	0	40	0	0	0	15.6	10
26	5.286	24.429	12	Yes	40	65	4	0	309	39	0	40	0	0	0	17.200001	0
26	5.286	24.429	13	Yes	40	65	5	0	317	24	0	40	0	0	0	12.7	0
26	5.286	24.429	14	Yes	40	65	3	0	322	39	0	40	0	0	0	7.9000001	20
26	5.286	24.429	15	Yes	40	65	6	1	320	38	0	40	0	0	0	7.9000001	0
26	5.286	24.429	16	Yes	40	65	5	0	309	42	0	40	0	0	0	6.3000002	25
26	5.286	24.429	17	Yes	40	65	7	3	317	42	0	40	0	0	0	12.7	12.5
26	5.286	24.429	18	Yes	40	65	4	2	308	48	0	40	0	0	0	9.5	16.700001
26	5.286	24.429	19	Yes	45	65	1	1	314	42	0	40	0	0	1	9.5	0
26	5.286	24.429	20	Yes	45	65	1	0	309	38	0	40	0	0	0	7.9000001	0
26	5.286	24.429	21	Yes	40	60	6	0	307	34	0	40	0	0	0	8.1000004	0
26	5.286	24.429	22	Yes	40	65	5	0	297	44	0	40	0	0	0	6.3000002	0
26	5.286	24.429	23	Yes	40	65	3	0	316	36	0	40	0	0	0	6.3000002	0
26	5.286	24.429	24	Yes	40	65	8	0	298	44	0	40	0	0	0	3.2	0
27	4.000	21.571	4	No	30	40	3	0	121	29		30	0	0	0	15	0
27	4.000	21.571	5	No	30	40						30	0	0	0	2.5	0
27	4.000	21.571	6	No	30	40	4	0	117	17		30	0	0	0	2.5	0
27	4.000	21.571	7	No	30	40	7	0	126	19		30	0	0	0	28.6	16.700001
27	4.000	21.571	8	No	30	35	0	0	157	0	1	30	0	0	0	8.1000004	0
27	4.000	21.571	9	No	30	45	2	0	135	14		30	0	0	0	0	0
27	4.000	21.571	10	No	30	45	5	0	126	16		30	0	1	0	0	0
27	4.000	21.571	11	No	30	45	2	0	143	13		30	0	0	0	0	0
27	4.000	21.571	12	No	30	40	2	0	135	17		30	0	0	0	0	0
27	4.000	21.571	13	No	30	60	2	0	177	0		30	0	0	0	0	0
27	4.000	21.571	14	No	30	35	3	0	129	12		30	0	0	0	0	0
27	4.000	21.571	15	No	30	35	2	0	126	11		30	0	1	0	0	0
27	4.000	21.571	16	No	30	35	5	0	130	14		30	0	0	0	0	0
27	4.000	21.571	17	No	30	35	5	0	130	14		30	0	0	0	0	0
27	4.000	21.571	18	No	30	35	2	0	143	11		30	0	0	0	0	0
27	4.000	21.571	19	No	30	35	2	0	136	11		30	0	1	0	0	0
27	4.000	21.571	20	No	30	35	0	0	123	18		30	0	1	0	0	0
27	4.000	21.571	21	No	30	35	1	0	119	16		30	0	0	0	0	0
28	5.000	26.000	5	Yes	30	45	2	0	134	0	0	30	0	0	0	4.4000001	50
28	5.000	26.000	6	Yes	30	45	4	0	141	0	1	30	0	0	0	74.5	0
28	5.000	26.000	7	Yes	30	45	38	36	113	27	1	30	0	0	3	74.5	28.6
28	5.000	26.000	8	Yes	30	45	9	9	115	15	1	30	0	1	6	71.699997	15.2
28	5.000	26.000	9	Yes	30	45	2	0	127	0	1	30	0	0	0	71.699997	3
28	5.000	26.000	10	Yes	30	45	2	0	131	0	1	30	1	1	0	69.599998	0
28	5.000	26.000	11	Yes	30	45	3	0	138	1	1	30	0	0	0	67.400002	0
28	5.000	26.000	12	Yes	30	45	3	0	142	5	1	30	0	1	0	59.599998	3.5999999
28	5.000	26.000	13	Yes	30	45	2	1	142	0	1	30	0	0	0	61.700001	10.3
28	5.000	26.000	14	Yes	35	50	2	1	141	0	1	30	0	0	0	50	4.1999998
28	5.000	26.000	15	Yes	30	50	5	0	143	0	1	30	0	0	0	46.900002	0
28	5.000	26.000	16	Yes	35	50	2	0	153	0	1	30	0	0	0	28.6	0
28	5.000	26.000	17	Yes	35	50	2	0	139	0	1	30	0	0	0	30.6	0
28	5.000	26.000	18	Yes	35	50	4	0	150	1	1	30	0	0	0	26	0
28	5.000	26.000	19	Yes	35	50	1	0	154	0	1	30	0	1	0	25.5	0
28	5.000	26.000	20	Yes	35	50	2	1	148	1	1	30	0	0	0	19.6	10
28	5.000	26.000	21	Yes	35	50	4	0	159	0	1	30	0	0	0	15.7	0
28	5.000	26.000	22	Yes	35	50	2	0	153	0	1	30	0	0	0	12	0
28	5.000	26.000	23	Yes	35	50	5	1	160	0	1	30	0	0	0	8	25
28	5.000	26.000	24	Yes	40	50	2	0	158	0	1	30	0	0	0	3.9000001	0
28	5.000	26.000	25	Yes	40	50	0	0	159	0	1	30	0	0	0	3.9000001	0
28	5.000	26.000	26	Yes	40	50	2	0	160	0		30	0	0	0	1.9	0
29	5.286	24.429	5	Yes	105	160					0	105	0	0	0	0	0
29	5.286	24.429	6	Yes	105	160	8	0	788	0	0	105	0	0	0	0	0
29	5.286	24.429	7	Yes	105	160	5	0	776	0	0	105	0	1	0	0	0
29	5.286	24.429	8	Yes	100	160	17	0	745	0	0	105	0	2	0	0	0
29	5.286	24.429	9	Yes	100	160	9	0	811	0	0	105	0	1	0	0	0
29	5.286	24.429	10	Yes	105	160	11	0	756	0	0	105	0	1	0	0	0
29	5.286	24.429	11	Yes	110	160	8	0	818	0	0	105	0	0	0	0	0
29	5.286	24.429	12	Yes	110	160	8	0	791	0	0	105	0	0	0	0	0
29	5.286	24.429	13	Yes	110	160	14	0	738	0	0	105	0	1	0	0	0
29	5.286	24.429	14	Yes	110	165	12	0	800	0	0	105	0	0	0	0	0
29	5.286	24.429	15	Yes	110	165	9	0	796	0	0	105	0	2	0	0	0
29	5.286	24.429	16	Yes	110	165	16	0	774	0	0	105	0	0	0	0	0
29	5.286	24.429	17	Yes	110	165	19	0	769	0	0	105	0	0	0	0	0
29	5.286	24.429	18	Yes	110	165	10	0	784	0	0	105	0	0	0	0	0
29	5.286	24.429	19	Yes	115	165	21	0	777	0	0	105	0	0	0	0	0
29	5.286	24.429	20	Yes	115	160	15	0	788	0	0	105	0	2	0	0	0
29	5.286	24.429	21	Yes	110	160	15	0	791	0	0	105	0	1	0	0	0
29	5.286	24.429	22	Yes	115	160	13	0	790	0	0	105	0	0	0	0	0
29	5.286	24.429	23	Yes	110	160	17	0	783	2	0	105	0	1	0	0	0
29	5.286	24.429	24	Yes	115	160	17	1	753	2	0	105	0	0	0	0	0
30	-3.000	23.857	-3	Yes	70	120	4		304	2	0	70	0	0	0	16.700001	0
30	-3.000	23.857	-2	Yes	75	120	9		304	3	0	70	0	0	0	21.700001	0
30	-3.000	23.857	-1	Yes	75	115	4		304	3	0	70	0	2	0	13.7	0
30	-3.000	23.857	0	Yes	70	115	9	0	304	3	0	70	0	1	0	27.4	0
30	-3.000	23.857	1	Yes	70	115	7	0	304	1	0	70	0	0	0	0	0
30	-3.000	23.857	2	Yes	75	115	6	0	304	0	0	70	0	2	0	0	0
30	-3.000	23.857	3	Yes	75	115	6	0	304	2	0	70	0	0	0	6.8000002	0
30	-3.000	23.857	4	Yes	75	115	6	1	304	7	0	70	0	3	0	9.3999996	0
30	-3.000	23.857	5	Yes	75	115	9	0	304	0	0	70	0	1	0	7.6999998	0
30	-3.000	23.857	6	Yes	75	115	7	3	304	0	0	70	0	2	0	14.5	5.9000001
30	-3.000	23.857	7	Yes	75	115	11	4	304	2	0	70	0	1	0	19.700001	0
30	-3.000	23.857	8	Yes	75	115	13	8	304	6	0	70	1	0	4	30.799999	8.3000002
30	-3.000	23.857	9	Yes	75	125	13	1	304	0	0	70	0	0	0	6.3000002	0
30	-3.000	23.857	10	Yes	75	115	7	3	304	4	0	70	0	0	0	0.89999998	100
30	-3.000	23.857	11	Yes	75	115	11	0	304	0	0	70	0	0	0	0	0
30	-3.000	23.857	12	Yes	75	125	9	0	304	2	0	70	0	2	0	0	0
30	-3.000	23.857	13	Yes	70	125	3	0	304	1	0	70	0	1	0	14.2	0
30	-3.000	23.857	14	Yes	70	125	5	0	304	0	0	70	0	0	0	3.9000001	0
30	-3.000	23.857	15	Yes	70	125	4	0	304	3	0	70	0	1	0	0	0
30	-3.000	23.857	16	Yes	70	120	8	0	304	5	0	70	0	0	0	2.5	0
30	-3.000	23.857	17	Yes	75	120	7	0	304	3	0	70	0	0	0	0	0
30	-3.000	23.857	18	Yes	75	120	6	0	304	1	0	70	0	0	0	0.80000001	0
30	-3.000	23.857	19	Yes	75	120	7	0	304	1	0	70	0	0	0	9.8000002	0
30	-3.000	23.857	20	Yes	70	120	7	0	304	3	0	70	0	0	0	7.4000001	11.1
30	-3.000	23.857	21	Yes	75	125	4	0	304	0	0	70	0	2	0	18.299999	0
30	-3.000	23.857	22	Yes	75	125	5	0	304	0	0	70	0	0	0	6.3000002	0
30	-3.000	23.857	23	Yes	75	125	4	0	304	3	0	70	0	1	0	7.0999999	0
31	5.000	26.857	5	No	50	45	7	3	132	15		55	0	0	0	23.4	0
31	5.000	26.857	6	No	50	45	16	1	122	11		55	0	0	0	6.4000001	0
31	5.000	26.857	7	No	50	45	3	1	121	16		55	0	0	0	23.4	0
31	5.000	26.857	8	No	50	45	2	0	155	15		55	0	0	0	12.8	0
31	5.000	26.857	9	No	50	45	3	0	153	10		55	0	0	0	0	0
31	5.000	26.857	10	No	50	45	3	0	158	5		55	0	0	0	0	0
31	5.000	26.857	11	No	50	50	4	0	152	7		55	0	2	0	0	0
31	5.000	26.857	12	No	55	50	7	0	158	18		55	0	0	0	0	0
31	5.000	26.857	13	No	55	50	7	1	146	15		55	0	0	0	0	0
31	5.000	26.857	14	No	55	45	7	0	147	10		55	0	1	0	0	0
31	5.000	26.857	15	No	55	45	5	0	135	14		55	0	0	0	0	0
31	5.000	26.857	16	No	50	45	3	0	151	14		55	0	3	0	0	0
31	5.000	26.857	17	No	50	45	3	0	140	17		55	0	0	0	0	0
31	5.000	26.857	18	No	50	45	6	0	139	17		55	0	1	0	0	0
31	5.000	26.857	19	No	50	45	8	0	121	28		55	0	0	0	0	0
31	5.000	26.857	20	No	50	50	5	0	143	23		55	0	1	0	0	0
31	5.000	26.857	21	No	50	50	6	0	160	13		55	0	0	0	0	0
31	5.000	26.857	22	No	50	50	2	0	153	15		55	0	0	0	0	0
31	5.000	26.857	23	No	50	50	3	0	158	19		55	0	0	0	0	0
31	5.000	26.857	24	No	50	50	3	0	161	3		55	0	1	0	0	0
31	5.000	26.857	25	No	50	45	6	0	154	12		55	0	0	0	0	0
31	5.000	26.857	26	No	50	45	3	0	159	14		55	0	1	0	0	0
32	5.000	26.857	5	No	45	75	2	0	217	0		45	0	0	0	1.3	100
32	5.000	26.857	6	No	50	75	7	2	210	0		45	0	0	0	0	0
32	5.000	26.857	7	No	50	75	5	0	160	0		45	0	2	0	0	0
32	5.000	26.857	8	No	50	75	0	0	228	0		45	0	2	1	0	0
32	5.000	26.857	9	No	50	75	5	0	210	0		45	0	3	0	0	0
32	5.000	26.857	10	No	50	70	2	0	198	0		45	1	0	1	0	0
32	5.000	26.857	11	No	50	70	11	0	201	0		45	0	3	0	0	0
32	5.000	26.857	12	No	50	70	5	0	195	0		45	0	1	0	0	0
32	5.000	26.857	13	No	50	70	7	0	209	0		45	0	1	0	1.4	100
32	5.000	26.857	14	No	45	70	1	0	213	0		45	0	0	0	0	0
32	5.000	26.857	15	No	50	75	2	0	205	0		45	0	1	0	0	0
32	5.000	26.857	16	No	50	75	3	0	203	0		45	0	1	0	0	0
32	5.000	26.857	17	No	50	75	3	0	207	0		45	0	1	0	0	0
32	5.000	26.857	18	No	50	75	4	0	211	0		45	0	0	0	0	0
32	5.000	26.857	19	No	50	75	4	0	209	0		45	0	1	0	0	0
32	5.000	26.857	20	No	50	75	7	0	211	0		45	0	0	0	0	0
32	5.000	26.857	21	No	50	75	4	0	207	0		45	0	0	0	0	0
32	5.000	26.857	22	No	50	75	7	0	227	0		45	0	0	0	0	0
32	5.000	26.857	23	No	50	80	7	0	205	0		45	0	0	0	0	0
32	5.000	26.857	24	No	50	75	5	0	209	0		45	0	1	0	0	0
32	5.000	26.857	25	No	50	75	6	0	212	0		45	0	0	0	0	0
32	5.000	26.857	26	No	50	75	2	0	219	0		45	0	2	0	0	0
33	5.000	16.857	5	Yes	40	60	0	0	160	0	14	35	0	0	0	0	0
33	5.000	16.857	6	Yes	35	60	2	0	159	0	14	35	0	0	0	5	0
33	5.000	16.857	7	Yes	35	60	2	0	148	0	14	35	0	0	0	3.3	0
33	5.000	16.857	8	Yes	35	60	1	0	184	0	14	35	0	0	0	5.0999999	0
33	5.000	16.857	9	Yes	35	60	1	0	151	0	14	35	1	2	0	3.4000001	0
33	5.000	16.857	10	Yes	35	60	2	0	148	0	14	35	0	0	0	1.7	0
33	5.000	16.857	11	Yes	35	60	4	0	154	0	14	35	0	0	0	1.7	0
33	5.000	16.857	12	Yes	35	60	2	0	162	0	14	35	0	0	0	1.7	0
33	5.000	16.857	13	Yes	35	60	7	0	156	0	14	35	0	0	0	1.7	0
33	5.000	16.857	14	Yes	35	60	2	0	159	0	14	35	0	0	0	0	0
33	5.000	16.857	15	Yes	35	60	2	0	165	0	14	35	1	1	0	0	0
33	5.000	16.857	16	Yes	35	60	1	0	163	0	14	35	0	0	0	0	0
34	5.286	24.429	5	Yes	45	80					0	45	0	0	0	0	0
34	5.286	24.429	6	Yes	45	80	4	0	390	0	0	45	0	0	0	0	0
34	5.286	24.429	7	Yes	45	80	3	0	415	0	0	45	0	0	0	0	0
34	5.286	24.429	8	Yes	45	80	4	0	374	0	0	45	0	0	0	0	0
34	5.286	24.429	9	Yes	45	80	4	0	407	0	0	45	0	1	0	0	0
34	5.286	24.429	10	Yes	45	80	7	0	347	0	0	45	0	0	0	0	0
34	5.286	24.429	11	Yes	45	80	9	0	402	0	0	45	0	0	0	0	0
34	5.286	24.429	12	Yes	45	80	5	0	431	0	0	45	0	0	0	0	0
34	5.286	24.429	13	Yes	45	80	2	0	426	0	0	45	0	0	0	0	0
34	5.286	24.429	14	Yes	45	80	3	0	398	0	0	45	0	0	0	0	0
34	5.286	24.429	15	Yes	50	80	4	0	433	0	0	45	0	0	0	0	0
34	5.286	24.429	16	Yes	45	75	3	0	385	0	0	45	0	0	0	0	0
34	5.286	24.429	17	Yes	45	75	5	0	375	0	0	45	0	1	0	0	0
34	5.286	24.429	18	Yes	45	75	4	0	371	0	0	45	0	0	0	0	0
34	5.286	24.429	19	Yes	45	75	12	0	394	0	0	45	0	0	0	0	0
34	5.286	24.429	20	Yes	45	75	6	0	389	0	0	45	0	0	0	0	0
34	5.286	24.429	21	Yes	45	75	7	0	378	3	0	45	0	0	0	0	0
34	5.286	24.429	22	Yes	45	75	5	0	372	0	0	45	0	0	0	0	0
34	5.286	24.429	23	Yes	45	75	4	0	381	0	0	45	0	2	0	0	0
34	5.286	24.429	24	Yes	45	75	5	0	389	0	0	45	0	0	0	0	0
35	4.000	21.571	4	Yes	35	65	4	0	183	3	20	40	0	0	0	43.099998	0
35	4.000	21.571	5	Yes	35	65	4	0	183	6	25	40	0	0	0	60	0
35	4.000	21.571	6	Yes	35	65	2	0	183	7	31	40	0	2	0	46.200001	0
35	4.000	21.571	7	Yes	35	65	3	0	183	1	30	40	0	0	0	41.5	0
35	4.000	21.571	8	Yes	35	65	3	0	183	5	30	40	0	0	0	41.5	0
35	4.000	21.571	9	Yes	35	65	3	0	183	5	30	40	0	0	0	40	0
35	4.000	21.571	10	Yes	35	65	4	0	183	3	33	40	0	1	0	41.5	7.4000001
35	4.000	21.571	11	Yes	35	65	1	1	183	3	30	40	0	0	0	38.5	0
35	4.000	21.571	12	Yes	35	65	3	0	183	3	35	40	0	1	0	33.799999	0
35	4.000	21.571	13	Yes	35	65	6	1	183	5	26	40	0	0	0	33.799999	0
35	4.000	21.571	14	Yes	35	65	2	0	183	0	40	40	0	0	0	33.299999	0
35	4.000	21.571	15	Yes	35	65	3	0	183	2	42	40	0	1	0	29.200001	0
35	4.000	21.571	16	Yes	35	65	4	0	183	2	43	40	0	0	0	24.6	0
35	4.000	21.571	17	Yes	35	65	3	0	183	5	44	40	0	2	0	20	0
35	4.000	21.571	18	Yes	35	65	5	0	183	0	0	40	0	1	0	21.5	0
35	4.000	21.571	19	Yes	35	65	4	0	183	0	50	40	0	0	0	21.5	0
35	4.000	21.571	20	Yes	35	65	3	0	183	0	50	40	0	0	0	18.5	0
35	4.000	21.571	21	Yes	35	65	3	0	183	0	50	40	0	2	0	12.3	0
36	4.000	21.571	4	Yes	30	35	1	0	117	16	1	30	0	0	0	26.5	0
36	4.000	21.571	5	Yes	30	35	2	2	113	24	1	30	0	0	0	23.5	12.5
36	4.000	21.571	6	Yes	30	35	3	2	103	30	1	30	0	1	0	17.6	0
36	4.000	21.571	7	Yes	30	35	1	0	96	25	1	30	0	0	0	20.6	0
36	4.000	21.571	8	Yes	30	35	1	0	117	21	1	30	0	0	0	14.7	0
36	4.000	21.571	9	Yes	30	35	1	0	112	21	1	30	0	0	0	21.200001	0
36	4.000	21.571	10	Yes	30	35	4	0	114	23	1	30	0	0	0	15.2	0
36	4.000	21.571	11	Yes	30	35	6	1	104	28	1	30	0	1	0	18.200001	0
36	4.000	21.571	12	Yes	25	35	4	1	100	27	1	30	0	0	0	11.8	0
36	4.000	21.571	13	Yes	25	35	3	0	115	23	1	30	0	0	0	11.8	0
36	4.000	21.571	14	Yes	25	35	3	0	113	16	1	30	0	0	0	18.200001	0
36	4.000	21.571	15	Yes	25	35	3	0	95	24	1	30	0	0	0	15.2	0
36	4.000	21.571	16	Yes	25	30	1	0	102	28	1	30	0	0	0	16.1	0
36	4.000	21.571	17	Yes	30	35	4	0	122	14	0	30	0	0	0	14.3	0
36	4.000	21.571	18	Yes	25	35	2	0	111	19	1	30	0	0	0	15.2	0
36	4.000	21.571	19	Yes	25	30	3	1	98	19	1	30	0	0	0	16.1	0
36	4.000	21.571	20	Yes	25	30	5	0	101	17	1	30	0	0	0	12.9	0
36	4.000	21.571	21	Yes	25	30	3	0	102	19	1	30	0	0	0	9.3999996	0
37	4.000	21.571	4	Yes	70	110	6	0	394	65	0	70	0	0	0	41.400002	2.2
37	4.000	21.571	5	Yes	70	110	6	0	394	65	0	70	0	0	0	18.9	0
37	4.000	21.571	6	Yes	70	110	8	0	394	64	0	70	0	0	0	12.6	0
37	4.000	21.571	7	Yes	70	110	8	0	394	75	0	70	0	0	0	1.8	50
37	4.000	21.571	8	Yes	70	110	8	2	394	75	0	70	0	1	1	2.7	66.699997
37	4.000	21.571	9	Yes	70	110	9	3	394	73	0	70	0	0	0	1.8	50
37	4.000	21.571	10	Yes	70	110	7	0	394	74	0	70	0	0	0	0.89999998	0
37	4.000	21.571	11	Yes	70	115	6	0	394	75	0	70	0	2	0	0	0
37	4.000	21.571	12	Yes	75	115	6	0	394	74	0	70	0	0	0	0	0
37	4.000	21.571	13	Yes	75	115	6	0	394	75	0	70	0	0	0	0	0
37	4.000	21.571	14	Yes	75	115	7	0	394	74	0	70	0	0	0	0	0
37	4.000	21.571	15	Yes	75	115	6	0	394	76	0	70	0	0	0	0	0
37	4.000	21.571	16	Yes	75	115	5	0	394	75	0	70	0	2	0	0	0
37	4.000	21.571	17	Yes	75	115	2	0	394	70	0	70	0	0	0	0	0
37	4.000	21.571	18	Yes	75	115					0	70	0	0	0	0	0
37	4.000	21.571	19	Yes	75	115					0	70	0	0	0	0	0
37	4.000	21.571	20	Yes	75	115					0	70	0	0	0	0	0
37	4.000	21.571	21	Yes	75	115					0	70	0	1	0	0	0
38	5.000	26.857	5	Yes	35	45	6	1	133	33	7	35	0	0	0	2.3	100
38	5.000	26.857	6	Yes	35	40	12	2	140	27	7	35	0	0	0	45.200001	5.3000002
38	5.000	26.857	7	Yes	35	40	6	0	118	33	7	35	0	0	0	47.599998	5
38	5.000	26.857	8	Yes	35	40	4	0	141	24	7	35	0	0	0	51.200001	0
38	5.000	26.857	9	Yes	35	40	7	0	129	27	7	35	0	0	0	46.299999	0
38	5.000	26.857	10	Yes	35	45	5	0	126	29	7	35	0	0	0	39.5	0
38	5.000	26.857	11	Yes	35	40	6	0	143	20	7	35	0	0	0	42.900002	0
38	5.000	26.857	12	Yes	35	40	4	0	142	21	7	35	0	0	0	45.200001	0
38	5.000	26.857	13	Yes	35	40	7	0	133	24	7	35	0	0	0	38.099998	6.3000002
38	5.000	26.857	14	Yes	35	40	7	3	132	23	7	35	0	0	0	42.5	11.8
38	5.000	26.857	15	Yes	35	40	7	2	115	43	7	35	0	0	0	32.5	0
38	5.000	26.857	16	Yes	35	40	7	0	115	43	7	35	0	0	0	34.099998	0
38	5.000	26.857	17	Yes	35	40	6	0	106	41	7	35	0	1	0	31	7.6999998
38	5.000	26.857	18	Yes	35	40	7	1	108	43	7	35	0	1	0	19	12.5
38	5.000	26.857	19	Yes	35	40	4	0	136	26	7	35	0	0	0	26.200001	0
38	5.000	26.857	20	Yes	35	40	5	0	128	31	7	35	0	0	0	21.4	0
38	5.000	26.857	21	Yes	35	45	4	0	138	25	7	35	0	0	0	18.6	0
38	5.000	26.857	22	Yes	40	45	2	0	155	21	7	35	0	0	0	19.6	0
38	5.000	26.857	23	Yes	40	50	3	0	144	19	7	35	0	0	0	18.799999	0
38	5.000	26.857	24	Yes	40	50	2	0	154	18	7	35	0	0	0	14.3	0
38	5.000	26.857	25	Yes	35	50	1	0	150	16	7	35	0	1	0	14	0
38	5.000	26.857	26	Yes	40	55	1	0	151	19		35	0	1	0	7.4000001	0
39	5.000	26.857	5	No	40	65	2	0	177	7		40
39	5.000	26.857	6	No	40	65	10	0	172	7		40
39	5.000	26.857	7	No	40	65	3	0	141	7		40
39	5.000	26.857	8	No	40	60	3	0	213	3		40
39	5.000	26.857	9	No	40	60	5	1	189	4		40
39	5.000	26.857	10	No	40	65	7	2	167	9		40
39	5.000	26.857	11	No	45	65	6	1	188	4		40
39	5.000	26.857	12	No	45	65	4	0	192	4		40
39	5.000	26.857	13	No	45	65	7	0	188	6		40
39	5.000	26.857	14	No	45	65	2	0	198	5		40
39	5.000	26.857	15	No	45	65	7	1	190	6		40
39	5.000	26.857	16	No	45	65	6	0	186	6		40
39	5.000	26.857	17	No	45	70	5	0	178	4		40
39	5.000	26.857	18	No	45	70	12	0	184	4		40
39	5.000	26.857	19	No	45	70	10	0	191	3		40
39	5.000	26.857	20	No	45	70	4	0	204	4		40
39	5.000	26.857	21	No	45	75	2	0	197	3		40
39	5.000	26.857	22	No	40	75	7	0	209	5		40
39	5.000	26.857	23	No	40	75	4	0	200	2		40
39	5.000	26.857	24	No	45	75	5	0	217	4		40
39	5.000	26.857	25	No	45	75	3	0	208	4		40
39	5.000	26.857	26	No	50	75	6	0	205	4		40
40	4.000	21.571	4	No	50	85	4	1	153	0		50	0	0	0	32.099998	0
40	4.000	21.571	5	No	50	85	5	1	153	0		50	0	0	0	0	0
40	4.000	21.571	6	No	50	85	3	1	153	0		50	0	1	0	0	0
40	4.000	21.571	7	No	50	85	6	1	153	0		50	0	0	1	0	0
40	4.000	21.571	8	No	50	85	0	1	153	0		50	0	1	0	0	0
40	4.000	21.571	9	No	50	85	2	1	153	0		50	0	0	0	0	0
40	4.000	21.571	10	No	50	85	2	6	153	0		50	0	0	0	0	0
40	4.000	21.571	11	No	50	85	4	1	153	0		50	0	1	0	0	0
40	4.000	21.571	12	No	50	85	3	1	153	0		50	0	0	0	0	0
40	4.000	21.571	13	No	50	85	2	1	153	0		50	0	1	0	0	0
40	4.000	21.571	14	No	50	85	2	1	153	0		50	0	1	0	0	0
40	4.000	21.571	15	No	50	85	1	1	153	0		50	0	0	0	0	0
40	4.000	21.571	16	No	50	85						50	0	1	0	0	0
40	4.000	21.571	17	No	50	85	5	0	153	0		50	0	0	0	0	0
40	4.000	21.571	18	No	50	85	2	1	153	0		50	0	0	0	0	0
40	4.000	21.571	19	No	50	85	3	0	153	0		50	0	0	0	0	0
40	4.000	21.571	20	No	50	85	2	0	153	0		50	0	1	0	0	0
40	4.000	21.571	21	No	50	85	7	0	153	0		50	0	1	0	0	0
41	5.000	25.571	5	Yes	35	45	1	0	132	12	10	35	0	0	0	37	5.9000001
41	5.000	25.571	6	Yes	35	45	6	2	131	7	10	35	0	0	0	26.1	0
41	5.000	25.571	7	Yes	35	50	1	0	114	7	10	35	0	0	0	26.5	0
41	5.000	25.571	8	Yes	35	50	0	0	147	5	10	35	0	0	0	28.6	0
41	5.000	25.571	9	Yes	35	50	2	0	130	10	10	35	0	0	0	18.4	0
41	5.000	25.571	10	Yes	35	50	2	0	141	3	10	35	0	0	0	26	0
41	5.000	25.571	11	Yes	35	50	2	0	142	4	10	35	0	0	0	21.6	0
41	5.000	25.571	12	Yes	35	50	1	0	149	3	10	35	0	0	0	28.799999	6.6999998
41	5.000	25.571	13	Yes	40	55	1	0	156	3	10	35	0	0	0	22.6	8.3000002
41	5.000	25.571	14	Yes	40	55	1	0	144	5	10	35	0	0	0	9.3000002	0
41	5.000	25.571	15	Yes	40	55	2	0	149	3	10	35	0	1	0	16.4	0
41	5.000	25.571	16	Yes	40	55	1	0	147	3	10	35	0	0	0	12.7	0
41	5.000	25.571	17	Yes	40	55	1	0	151	4	10	35	0	0	0	8.8999996	0
41	5.000	25.571	18	Yes	45	55	1	0	156	2	10	35	0	0	0	10.7	0
41	5.000	25.571	19	Yes	40	55	1	0	162	2	10	35	0	0	0	8.8000002	20
41	5.000	25.571	20	Yes	40	55	1	0	152	2	10	35	0	0	0	3.5	0
41	5.000	25.571	21	Yes	40	55	8	0	158	5	10	35	0	0	0	5.3000002	0
41	5.000	25.571	22	Yes	45	60	1	0	158	2	10	35	0	0	0	1.7	0
41	5.000	25.571	23	Yes	45	60	4	0	156	3	10	35	0	0	0	6.8000002	0
41	5.000	25.571	24	Yes	45	55	2	0	153	3	10	35	0	1	0	0	0
41	5.000	25.571	25	Yes	45	55	1	0	151	2	10	35	0	0	0	3.5	0
42	5.000	15.857	5	Yes	45	70	2	0	185	2	10	40	0	0	0	20.799999	0
42	5.000	15.857	6	Yes	45	75	7	0	204	1	10	40	0	0	0	19.200001	0
42	5.000	15.857	7	Yes	45	75	1	0	175	0	10	40	0	1	0	16.4	8.3000002
42	5.000	15.857	8	Yes	45	75	4	4	215	2	10	40	0	0	0	29.700001	13.6
42	5.000	15.857	9	Yes	40	75	2	4	189	5	10	40	0	0	0	18.9	7.0999999
42	5.000	15.857	10	Yes	40	80	0	0	191	0	10	40	0	0	0	14.1	0
42	5.000	15.857	11	Yes	40	80	5	2	178	0	10	40	0	0	0	11.5	0
42	5.000	15.857	12	Yes	40	80	3	1	195	0	10	40	0	0	0	7.5	0
42	5.000	15.857	13	Yes	40	80	6	0	188	1	10	40	0	0	0	5	0
42	5.000	15.857	14	Yes	45	80	0	0	209	1	10	40	0	0	0	5	0
42	5.000	15.857	15	Yes	45	80	0	0	197	0	10	40	0	0	0	2.5	0
43	5.000	26.857	5	No	65	85	8	0	226	0		65	0	0	0	1.2	0
43	5.000	26.857	6	No	65	85	20	0	198	0		65	0	0	0	0	0
43	5.000	26.857	7	No	65	85	11	0	187	0		65	0	1	0	0	0
43	5.000	26.857	8	No	65	85	2	0	258	0		65	0	0	0	0	0
43	5.000	26.857	9	No	65	85	4	0	229	0		65	0	0	0	0	0
43	5.000	26.857	10	No	65	85	6	0	211	0		65	0	0	0	0	0
43	5.000	26.857	11	No	65	85	8	0	218	5		65	0	0	0	0	0
43	5.000	26.857	12	No	65	85	5	0	223	0		65	0	1	0	0	0
43	5.000	26.857	13	No	65	85	8	0	255	0		65	0	0	0	1.2	0
43	5.000	26.857	14	No	65	85	2	0	221	3		65	0	0	0	0	0
43	5.000	26.857	15	No	65	85	5	0	238	0		65	0	0	0	0	0
43	5.000	26.857	16	No	65	90	1	0	229	0		65	0	1	0	0	0
43	5.000	26.857	17	No	65	90	5	0	253	0		65	0	0	0	0	0
43	5.000	26.857	18	No	65	90	6	0	246	0		65	0	0	0	0	0
43	5.000	26.857	19	No	70	90	2	0	259	0		65	0	0	0	0	0
43	5.000	26.857	20	No	70	90	2	0	171	0		65	0	0	0	0	0
43	5.000	26.857	21	No	70	95	2	0	260	0		65	0	1	0	0	0
43	5.000	26.857	22	No	70	95	2	0	218	4		65	0	0	0	0	0
43	5.000	26.857	23	No	70	95	3	0	204	3		65	0	1	0	0	0
43	5.000	26.857	24	No	70	100	3	1	264	5		65	0	1	0	1	0
43	5.000	26.857	25	No	70	100	7	1	269	10		65	0	0	0	0	0
43	5.000	26.857	26	No	70	105	3	0	281	12		65	0	0	0	0	0
44	1.143	8.571	1	Yes	35	40	0	0	126	0	39	35	0	0	0	0	0
44	1.143	8.571	2	Yes	35	40	0	0	123	0	39	35	0	0	0	0	0
44	1.143	8.571	3	Yes	35	40	0	0	133	0	38	35	0	1	0	0	0
44	1.143	8.571	4	Yes	40	40	1	0	131	0	39	35	0	0	0	0	0
44	1.143	8.571	5	Yes	35	40	1	0	131	0	39	35	0	0	0	0	0
44	1.143	8.571	6	Yes	35	40	0	0	131	0	39	35	0	0	0	0	0
44	1.143	8.571	7	Yes	35	40	2	0	124	0	39	35	0	0	0	0	0
44	1.143	8.571	8	Yes	35	40	0	0	127	0	39	35	0	0	0	0	0
45	5.000	26.857	5	Yes	75	90	1	0	280	0		75	0	0	0	28.4	0
45	5.000	26.857	6	Yes	80	90	3	0	270	0		75	0	0	0	69.300003	0
45	5.000	26.857	7	Yes	80	90	0	0	238	0	0	75	0	0	0	58.900002	0
45	5.000	26.857	8	Yes	80	90	0	0	304	0	0	75	0	0	0	38.900002	0
45	5.000	26.857	9	Yes	80	90	1	0	269	0	0	75	0	0	0	0	0
45	5.000	26.857	10	Yes	80	90	2	0	264	0	0	75	0	0	0	0	0
45	5.000	26.857	11	Yes	80	90	2	0	274	0	0	75	0	0	0	0	0
45	5.000	26.857	12	Yes	80	90	2	0	278	0	0	75	0	0	0	0	0
45	5.000	26.857	13	Yes	80	90	3	0	266	0	0	75	0	0	0	0	0
45	5.000	26.857	14	Yes	80	95	2	0	274	0	0	75	0	0	0	0	0
45	5.000	26.857	15	Yes	75	95	2	0	280	0	0	75	0	0	0	0	0
45	5.000	26.857	16	Yes	75	95	1	0	276	0	0	75	0	0	0	0	0
45	5.000	26.857	17	Yes	80	95	1	0	273	0	0	75	0	0	0	0	0
45	5.000	26.857	18	Yes	80	100	1	0	284	0	0	75	0	0	0	0	0
45	5.000	26.857	19	Yes	75	95	1	0	286	0	0	75	0	0	0	0	0
45	5.000	26.857	20	Yes	80	95	1	0	285	0	0	75	0	0	0	0	0
45	5.000	26.857	21	Yes	75	95	0	0	283	0	0	75	0	0	0	0	0
45	5.000	26.857	22	Yes	75	95	0	0	302	0	0	75	0	0	0	0	0
45	5.000	26.857	23	Yes	75	95	0	0	282	0	0	75	0	0	0	0	0
45	5.000	26.857	24	Yes	75	90	0	0	270	0	0	75	0	0	0	0	0
45	5.000	26.857	25	Yes	75	90	0	0	278	0	0	75	0	0	0	0	0
45	5.000	26.857	26	Yes	80	90	0	0	279	0		75	0	0	0	0	0
46	14.000	25.857	14	Yes	20	25	0	0	84	0	0	25	0	0	0	33.299999	0
46	14.000	25.857	15	Yes	20	25	0	0	75	0	0	25	0	0	0	29.6	0
46	14.000	25.857	16	Yes	20	25	0	0	72	0	0	25	0	0	0	22.200001	0
46	14.000	25.857	17	Yes	20	25	0	0	72	0	0	25	0	0	0	25.9	0
46	14.000	25.857	18	Yes	20	25					0	25	0	0	0	22.200001	0
46	14.000	25.857	19	Yes	20	25					0	25	0	0	0	14.8	0
46	14.000	25.857	20	Yes	20	25	6	0	56	3	0	25	0	0	0	18.5	0
46	14.000	25.857	21	Yes	20	25	3	1	60	3	0	25	0	0	0	22.200001	16.700001
46	14.000	25.857	22	Yes	25	25	0	0	67	0	0	25	0	0	0	25.9	0
46	14.000	25.857	23	Yes	25	25	1	0	71	0	0	25	0	0	0	22.200001	0
46	14.000	25.857	24	Yes	25	25	1	0	70	4	0	25	0	0	0	18.5	0
46	14.000	25.857	25	Yes	30	25	2	0	74	3	0	25	0	0	0	14.8	0
47	5.000	22.286	5	Yes	65	75	8	0	215	7		65	0	0	0	0	0
47	5.000	22.286	6	Yes	65	75	26	0	201	15		65	0	0	0	2.5999999	50
47	5.000	22.286	7	Yes	65	75	10	5	173	15		65	0	1	4	3.9000001	0
47	5.000	22.286	8	Yes	65	75	5	0	226	6		65	0	0	0	0	0
47	5.000	22.286	9	Yes	65	75	8	0	219	3		65	0	1	0	0	0
47	5.000	22.286	10	Yes	65	75	9	0	211	2	1	65	0	0	0	7.9000001	0
47	5.000	22.286	11	Yes	65	75	8	0	206	2	1	65	0	1	0	9.1999998	0
47	5.000	22.286	12	Yes	65	75	5	0	59	6	1	65	0	0	0	6.5	0
47	5.000	22.286	13	Yes	65	80	11	1	223	6	1	65	0	1	0	6.4000001	0
47	5.000	22.286	14	Yes	65	75	6	2	194	9	1	65	0	2	0	6.6999998	20
47	5.000	22.286	15	Yes	65	75	16	0	204	3	1	65	0	2	0	5.4000001	0
47	5.000	22.286	16	Yes	65	75	5	0	221	3	1	65	0	2	0	4.0999999	0
47	5.000	22.286	17	Yes	65	75	7	0	213	7	1	65	0	1	0	5.4000001	0
47	5.000	22.286	18	Yes	65	75	9	0	209	5	1	65	0	1	0	3.9000001	0
47	5.000	22.286	19	Yes	70	80	8	0	216	7	1	65	0	1	0	2.5999999	0
47	5.000	22.286	20	Yes	65	80	7	0	210	5	1	65	0	0	0	3.8	0
47	5.000	22.286	21	Yes	65	75	6	0	214	10	1	65	0	1	0	2.5999999	0
47	5.000	22.286	22	Yes	65							65	0	0	0	0	0
48	5.286	24.429	5	No	60	100						60	0	0	0	14.3	0
48	5.286	24.429	6	No	60	100	15	11	502	60		60	0	0	0	18.4	11.1
48	5.286	24.429	7	No	60	100	4	1	481	54		60	0	3	0	13.9	7.0999999
48	5.286	24.429	8	No	60	105	10	2	499	56		60	0	0	0	0	0
48	5.286	24.429	9	No	60	105	8	0	490	56		60	0	1	0	0	0
48	5.286	24.429	10	No	60	100	4	0	507	44		60	0	0	0	0	0
48	5.286	24.429	11	No	65	100	7	0	540	67		60	0	1	0	0	0
48	5.286	24.429	12	No	65	100	8	0	520	46		60	0	0	0	0	0
48	5.286	24.429	13	No	65	105	9	0	521	49		60	0	0	0	0	0
48	5.286	24.429	14	No	65	105	9	0	510	40		60	0	1	0	0	0
48	5.286	24.429	15	No	65	105	11	5	508	56		60	0	0	0	0	0
48	5.286	24.429	16	No	65	105	9	3	521	28		60	0	0	0	0	0
48	5.286	24.429	17	No	65	105	5	0	504	30		60	0	0	0	0	0
48	5.286	24.429	18	No	65	100	3	0	512	27		60	0	2	0	0	0
48	5.286	24.429	19	No	65	100	13	0	498	36		60	0	1	0	0	0
48	5.286	24.429	20	No	65	100	4	0	501	30		60	0	1	0	0	0
48	5.286	24.429	21	No	65	100	7	0	510	37		60	0	0	0	0	0
48	5.286	24.429	22	No	65	100	10	0	513	45		60	0	0	0	0	0
48	5.286	24.429	23	No	65	100	7	0	494	27		60	0	0	0	0	0
48	5.286	24.429	24	No	65	100	8	0	513	18		60	0	0	0	0	0
49	1.143	8.571	1	No	20	25	0	0	77	0		20	0	0	0	0	0
49	1.143	8.571	2	No	20	25	0	0	79	0		20	0	0	0	0	0
49	1.143	8.571	3	No	20	25	1	0	67	0		20	0	0	0	0	0
49	1.143	8.571	4	No	25	25	1	0	76	0		20	0	0	0	0	0
49	1.143	8.571	5	No	20	25	1	0	80	0	0	20	0	1	0	0	0
49	1.143	8.571	6	No	20	25	0	0	78	0	0	20	0	0	0	0	0
49	1.143	8.571	7	No	20	25	1	0	80	0		20	0	0	0	4.3000002	100
49	1.143	8.571	8	No	20	25	0	0	81	0		20	0	0	0	0	0
50	5.000	26.857	5	No	35	30	2	0	85	37		40	0	0	0	3.4000001	0
50	5.000	26.857	6	No	35	30	10	0	90	28		40	0	0	0	0	0
50	5.000	26.857	7	No	35	30	1	0	79	25		40	0	0	0	0	0
50	5.000	26.857	8	No	35	30	2	0	92	31		40	0	0	0	0	0
50	5.000	26.857	9	No	35	30	3	0	77	37		40	0	0	0	0	0
50	5.000	26.857	10	No	35	30	3	0	88	37		40	0	0	0	0	0
50	5.000	26.857	11	No	35	25	2	0	82	45		40	0	0	0	0	0
50	5.000	26.857	12	No	35	25	2	0	67	48		40	0	0	0	0	0
50	5.000	26.857	13	No	35	25	3	0	79	28		40	0	0	0	0	0
50	5.000	26.857	14	No	35	25	3	0	79	44		40	0	0	0	0	0
50	5.000	26.857	15	No	35	30	1	0	83	41		40	0	0	0	0	0
50	5.000	26.857	16	No	40	30	3	0	75	41		40	0	0	0	0	0
50	5.000	26.857	17	No	35	30	3	0	66	56		40	0	0	0	0	0
50	5.000	26.857	18	No	35	30	4	0	81	45		40	0	0	0	0	0
50	5.000	26.857	19	No	35	30	2	0	81	37		40	0	0	0	0	0
50	5.000	26.857	20	No	35	35	2	0	81	38		40	0	1	0	0	0
50	5.000	26.857	21	No	35	30	1	0	82	28		40	0	1	0	0	0
50	5.000	26.857	22	No	35	35	1	0	98	23		40	0	0	0	0	0
50	5.000	26.857	23	No	30	30	2	0	98	17		40	0	1	0	0	0
50	5.000	26.857	24	No	30	35	3	0	106	28		40	0	0	0	0	0
50	5.000	26.857	25	No	25	35	3	0	103	26		40	0	0	0	0	0
50	5.000	26.857	26	No	25	35	3	0	103	17		40	0	0	0	0	0
51	5.286	24.429	5	No	40	60						40	0	0	0	0	0
51	5.286	24.429	6	No	40	60	5	0	290	36		40	0	0	0	0	0
51	5.286	24.429	7	No	40	60	3	0	279	40		40	0	0	0	0	0
51	5.286	24.429	8	No	40	60	7	0	273	35		40	0	1	0	0	0
51	5.286	24.429	9	No	40	60	7	0	271	35		40	0	0	0	0	0
51	5.286	24.429	10	No	40	60	4	0	280	35		40	0	0	0	0	0
51	5.286	24.429	11	No	45	60	8	0	288	34		40	0	0	0	0	0
51	5.286	24.429	12	No	45	60	7	0	267	31		40	0	0	0	0	0
51	5.286	24.429	13	No	40	60	6	0	248	32		40	0	0	0	0	0
51	5.286	24.429	14	No	40	60	5	1	268	21		40	0	0	0	0	0
51	5.286	24.429	15	No	40	60	6	0	274	21		40	0	0	0	0	0
51	5.286	24.429	16	No	35	60	6	0	264	13		40	0	1	0	0	0
51	5.286	24.429	17	No	40	60	4	0	263	24		40	0	0	0	0	0
51	5.286	24.429	18	No	40	65	6	0	283	38		40	0	0	0	0	0
51	5.286	24.429	19	No	40	65	11	0	306	49		40	0	0	0	0	0
51	5.286	24.429	20	No	40	65	5	0	301	31		40	0	0	0	0	0
51	5.286	24.429	21	No	45	65	7	0	284	21		40	0	0	0	0	0
51	5.286	24.429	22	No	45	65	9	0	305	19		40	0	0	0	0	0
51	5.286	24.429	23	No	40	65	6	0	280	23		40	0	1	0	0	0
51	5.286	24.429	24	No	40	65	5	0	294	17		40	0	0	0	0	0
52	1.143	8.571	1	Yes	20	35	2	0	91	0	23	20	0	0	0	17.6	0
52	1.143	8.571	2	Yes	20	35	1	0	83	0	23	20	0	0	0	28.6	10
52	1.143	8.571	3	Yes	25	35	0	0	89	2	23	20	0	0	0	23.5	0
52	1.143	8.571	4	Yes	25	35	2	0	84	0	23	20	0	1	0	20.6	0
52	1.143	8.571	5	Yes	25	35	2	0	86	0	23	20	0	0	0	23.5	0
52	1.143	8.571	6	Yes	20	35	0	0	85	0	23	20	0	1	0	21.200001	0
52	1.143	8.571	7	Yes	20	35	0	0	95	0	23	20	0	0	0	17.1	0
52	1.143	8.571	8	Yes	20	35	0	0	96	0	23	20	0	0	0	14.3	20
53	5.286	24.429	5	No	55	75						50	0	0	0	0	0
53	5.286	24.429	6	No	55	75	11	1	487	52		50	0	0	0	0	0
53	5.286	24.429	7	No	55	75	2	0	473	48		50	0	0	0	0	0
53	5.286	24.429	8	No	55	75	5	0	448	28		50	0	1	0	0	0
53	5.286	24.429	9	No	55	75	7	0	459	42		50	0	1	0	0	0
53	5.286	24.429	10	No	55	80	7	1	463	4		50	0	1	0	0	0
53	5.286	24.429	11	No	60	75	10	1	459	14		50	0	1	0	0	0
53	5.286	24.429	12	No	60	80	9	0	466	28		50	0	0	0	0	0
53	5.286	24.429	13	No	60	80	9	0	463	16		50	0	0	0	0	0
53	5.286	24.429	14	No	60	80	9	0	428	6		50	0	0	0	0	0
53	5.286	24.429	15	No	60	80	9	0	494	10		50	0	0	0	0	0
53	5.286	24.429	16	No	60	80	9	0	457	20		50	1	1	0	0	0
53	5.286	24.429	17	No	65	80	8	0	480	22		50	0	4	0	0	0
53	5.286	24.429	18	No	65	80	8	1	494	24		50	0	2	0	0	0
53	5.286	24.429	19	No	65	80	15	0	491	30		50	0	0	0	0	0
53	5.286	24.429	20	No	65	85	6	0	517	48		50	0	1	0	0	0
53	5.286	24.429	21	No	65	80	6	0	504	24		50	0	1	0	0	0
53	5.286	24.429	22	No	65	80	7	0	497	17		50	0	2	0	0	0
53	5.286	24.429	23	No	65	85	9	0	495	42		50	0	1	0	0	0
53	5.286	24.429	24	No	65	85	7	0	497	39		50	0	0	0	0	0
54	-3.000	23.857	-3	No	90	235	13		473	4		95	0	0	0	0	0
54	-3.000	23.857	-2	No	90	235	10		473	3		95	0	0	0	4.6999998	0
54	-3.000	23.857	-1	No	90	235	5		473	0		95	0	2	0	2.5999999	0
54	-3.000	23.857	0	No	90	235	8	7	473	0		95	0	0	0	7.3000002	5.9000001
54	-3.000	23.857	1	No	90	235	7	1	473	0		95	0	0	0	0	0
54	-3.000	23.857	2	No	90	235	9	2	473	1		95	0	0	0	0	0
54	-3.000	23.857	3	No	90	235	11	1	473	4		95	0	2	0	0.40000001	0
54	-3.000	23.857	4	No	90	235	10	0	473	2		95	0	0	0	2.0999999	0
54	-3.000	23.857	5	No	90	235	9	0	473	3		95	0	0	0	0.40000001	100
54	-3.000	23.857	6	No	90	235	15	1	473	5		95	1	2	0	0.40000001	0
54	-3.000	23.857	7	No	90	235	12	1	473	2		95	0	2	0	2.5999999	16.700001
54	-3.000	23.857	8	No	90	235	7	7	473	2		95	0	0	0	11.2	3.8
54	-3.000	23.857	9	No	90	240	10	1	473	4		95	0	0	0	0	0
54	-3.000	23.857	10	No	90	235	7	1	473	2		95	0	0	0	0	0
54	-3.000	23.857	11	No	90	235	13	0	473	0		95	0	2	0	0	0
54	-3.000	23.857	12	No	90	240	7	0	473	0		95	0	1	0	0	0
54	-3.000	23.857	13	No	90	240	5	0	473	2		95	0	2	0	0	0
54	-3.000	23.857	14	No	90	240	9	0	473	2		95	0	0	0	0	0
54	-3.000	23.857	15	No	90	240	12	0	473	6		95	0	0	0	0	0
54	-3.000	23.857	16	No	90	235	11	0	473	0		95	0	0	0	0	0
54	-3.000	23.857	17	No	90	235	6	0	473	1		95	0	0	0	0	0
54	-3.000	23.857	18	No	90	235	9	0	473	2		95	0	0	0	0	0
54	-3.000	23.857	19	No	90	235	5	0	473	1		95	0	4	0	0	0
54	-3.000	23.857	20	No	90	235	6	0	473	2		95	0	0	0	0	0
54	-3.000	23.857	21	No	90	245	10	0	473	0		95	0	3	0	0	0
54	-3.000	23.857	22	No	95	245	8	0	473	1		95	0	4	0	0	0
54	-3.000	23.857	23	No	95	245	11	1	473	5		95	0	1	0	0	0
55	5.286	24.429	5	Yes	60	65					0	60	0	0	0	0	0
55	5.286	24.429	6	Yes	60	65	9	1	425	120	0	60	0	0	0	1.6	0
55	5.286	24.429	7	Yes	60	65	4	5	409	144	0	60	0	0	0	0	0
55	5.286	24.429	8	Yes	60	60	3	2	425	144	0	60	0	0	0	0	0
55	5.286	24.429	9	Yes	60	60	3	0	425	144	0	60	1	1	2	0	0
55	5.286	24.429	10	Yes	60	65	5	3	431	121	0	60	0	1	0	3	50
55	5.286	24.429	11	Yes	60	65	2	4	448	115	0	60	0	1	0	0	0
55	5.286	24.429	12	Yes	60	65	2	0	457	102	0	60	0	1	0	0	0
55	5.286	24.429	13	Yes	60	70	1	0	417	103	0	60	0	0	0	0	0
55	5.286	24.429	14	Yes	60	70	5	0	445	86	0	60	0	0	0	0	0
55	5.286	24.429	15	Yes	60	70	6	0	417	83	0	60	0	1	0	0	0
55	5.286	24.429	16	Yes	55	65	4	0	433	95	0	60	0	0	0	0	0
55	5.286	24.429	17	Yes	60	65	7	0	386	91	0	60	0	3	0	0	0
55	5.286	24.429	18	Yes	60	60	5	0	383	81	0	60	0	0	0	0	0
55	5.286	24.429	19	Yes	60	60	12	0	397	115	0	60	0	0	0	0	0
55	5.286	24.429	20	Yes	60	70	9	0	437	106	0	60	0	0	0	0	0
55	5.286	24.429	21	Yes	60	70	9	0	437	106	0	60	0	0	0	0	0
55	5.286	24.429	22	Yes	60	70	5	0	429	65	0	60	0	0	0	0	0
55	5.286	24.429	23	Yes	60	70	6	0	409	56	0	60	0	0	0	0	0
55	5.286	24.429	24	Yes	60	70	4	0	437	52	0	60	0	0	0	0	0
56	5.286	24.429	5	Yes	45	60					0	45	0	0	0	30.6	0
56	5.286	24.429	6	Yes	45	60	1	0	318	37	0	45	0	0	0	24.200001	0
56	5.286	24.429	7	Yes	45	65	4	3	309	26	0	45	0	0	0	20.6	0
56	5.286	24.429	8	Yes	45	65	3	3	297	29	0	45	0	0	0	30.200001	0
56	5.286	24.429	9	Yes	45	65	2	1	330	23	0	45	0	0	0	27	0
56	5.286	24.429	10	Yes	45	65	5	0	305	21	0	45	0	0	0	18.5	0
56	5.286	24.429	11	Yes	45	65	3	0	322	18	0	45	0	0	0	22.700001	0
56	5.286	24.429	12	Yes	45	65	3	0	330	16	0	45	0	0	0	20.9	0
56	5.286	24.429	13	Yes	45	65	3	1	323	21	0	45	0	0	0	16.4	0
56	5.286	24.429	14	Yes	45	65	3	1	329	18	0	45	0	0	0	10.4	0
56	5.286	24.429	15	Yes	45	65	4	0	329	24	0	45	0	0	0	11.9	0
56	5.286	24.429	16	Yes	45	65	2	0	330	20	0	45	0	0	0	10.4	0
56	5.286	24.429	17	Yes	45	65	0	0	300	16	0	45	0	0	0	0	0
56	5.286	24.429	18	Yes	45	65	4	0	313	16	0	45	0	0	0	9	0
56	5.286	24.429	19	Yes	45	65	5	0	326	14	0	45	0	0	0	14.9	0
56	5.286	24.429	20	Yes	45	65	2	0	328	16	0	45	0	0	0	12.1	0
56	5.286	24.429	21	Yes	45	65	3	0	321	18	0	45	0	0	0	9.1000004	0
56	5.286	24.429	22	Yes	45	65	3	0	326	20	0	45	0	0	0	0	0
56	5.286	24.429	23	Yes	45	70	5	0	328	16	0	45	0	0	0	0	0
56	5.286	24.429	24	Yes	45	70	3	0	316	18	0	45	0	0	0	0	0
57	1.143	8.571	1	Yes	20	30	6	0	106	0	11	25	0	0	0	3.3	0
57	1.143	8.571	2	Yes	25	30	7	0	103	0	11	25	0	0	0	3.4000001	0
57	1.143	8.571	3	Yes	25	30	4	0	97	0	11	25	0	0	0	3.5999999	0
57	1.143	8.571	4	Yes	35	30	8	0	92	0	11	25	0	0	0	3.4000001	0
57	1.143	8.571	5	Yes	25	30	2	0	104	0	11	25	0	0	0	3.4000001	0
57	1.143	8.571	6	Yes	25	30	5	1	114	0	11	25	0	0	0	3.4000001	0
57	1.143	8.571	7	Yes	35	30	4	0	105	0	11	25	0	0	0	3.5999999	0
57	1.143	8.571	8	Yes	25	30	2	0	101	0	11	25	0	0	0	3.5999999	0
58	1.143	8.571	1	Yes	25	25	0	0	86	4	0	20	0	0	0	0	0
58	1.143	8.571	2	Yes	25	25	0	0	82	5	0	20	0	0	0	0	0
58	1.143	8.571	3	Yes	30	25	1	0	88	5	0	20	0	0	0	0	0
58	1.143	8.571	4	Yes	40	25	3	0	83	5	0	20	0	0	0	0	0
58	1.143	8.571	5	Yes	25	25	4	0	84	5	0	20	0	0	0	0	0
58	1.143	8.571	6	Yes	25	25	0	0	86	3	0	20	0	0	0	0	0
58	1.143	8.571	7	Yes	30	25	5	1	84	4	0	20	0	0	0	7.4000001	100
58	1.143	8.571	8	Yes	15	25	6	2	75	4	0	20	0	0	0	0	0
59	5.000	26.857	5	No	50	55	3	2	164	2		50	0	0	0	0	0
59	5.000	26.857	6	No	45	55	2	0	156	21		50	0	0	0	0	0
59	5.000	26.857	7	No	45	55	0	0	151	15		50	0	0	0	0	0
59	5.000	26.857	8	No	45	55	1	0	195	11		50	0	1	0	0	0
59	5.000	26.857	9	No	45	55	0	0	162	10		50	0	0	0	0	0
59	5.000	26.857	10	No	50	55	5	0	154	11		50	0	0	0	0	0
59	5.000	26.857	11	No	45	55	1	0	176	12		50	0	0	0	0	0
59	5.000	26.857	12	No	45	60	3	1	165	16		50	0	0	0	0	0
59	5.000	26.857	13	No	45	60	2	1	178	6		50	0	1	0	0	0
59	5.000	26.857	14	No	45	60	2	0	165	11		50	0	2	0	0	0
59	5.000	26.857	15	No	50	60	1	0	173	2		50	0	2	0	0	0
59	5.000	26.857	16	No	50	60	1	0	172	2		50	0	0	0	0	0
59	5.000	26.857	17	No	50	60	1	0	177	4		50	0	0	0	0	0
59	5.000	26.857	18	No	50	65	4	0	170	6		50	0	0	0	0	0
59	5.000	26.857	19	No	50	65	4	0	174	3		50	0	2	0	0	0
59	5.000	26.857	20	No	50	65	4	0	181	4		50	0	0	0	0	0
59	5.000	26.857	21	No	50	65	3	0	171	8		50	0	1	0	0	0
59	5.000	26.857	22	No	50	65	2	0	172	5		50	0	1	0	0	0
59	5.000	26.857	23	No	45	65	2	0	180	4		50	0	0	0	0	0
59	5.000	26.857	24	No	45	60	2	0	175	6		50	0	2	0	0	0
59	5.000	26.857	25	No	45	60	3	0	184	4		50	0	0	0	0	0
59	5.000	26.857	26	No	45	60	3	0	180	2		50	0	0	0	0	0
60	4.000	21.571	4	No	25	50	2	0	159	1		25	0	0	0	0	0
60	4.000	21.571	5	No	25	50	5	0	177	0		25	0	0	0	0	0
60	4.000	21.571	6	No	25	50	1	0	179	0		25	0	1	0	0	0
60	4.000	21.571	7	No	25	50	1	0	179	0		25	0	0	0	0	0
60	4.000	21.571	8	No	25	50	2	0	169	0		25	0	0	0	0	0
60	4.000	21.571	9	No	25	60	2	0	194	0		25	0	0	0	0	0
60	4.000	21.571	10	No	25	60	5	0	183	0		25	0	0	0	0	0
60	4.000	21.571	11	No	30	60	2	0	174	0		25	0	0	0	0	0
60	4.000	21.571	12	No	30	60	6	0	175	0		25	0	0	0	0	0
60	4.000	21.571	13	No	30	40	2	0	134	10		25	0	1	0	0	0
60	4.000	21.571	14	No	30	60	2	0	203	0		25	0	0	0	0	0
60	4.000	21.571	15	No	30	60	1	0	175	0		25	0	0	0	0	0
60	4.000	21.571	16	No	30	60	4	0	186	0		25	0	0	0	0	0
60	4.000	21.571	17	No	30	60	3	0	180	0		25	0	0	0	0	0
60	4.000	21.571	18	No	30	60	3	0	180	0		25	0	0	0	0	0
60	4.000	21.571	19	No	30	60	0	0	192	0		25	0	1	0	0	0
60	4.000	21.571	20	No	30	60	0	0	181	0		25	0	0	0	0	0
60	4.000	21.571	21	No	30	60	3	0	178	0		25	0	1	0	0	0
61	1.143	8.571	1	No	30	35	0	0	109	0		30	0	0	0	0	0
61	1.143	8.571	2	No	30	35	0	0	98	0		30	0	0	0	0	0
61	1.143	8.571	3	No	30	35	1	0	102	0		30	0	1	0	0	0
61	1.143	8.571	4	No	30	35	0	0	94	0		30	0	1	0	0	0
61	1.143	8.571	5	No	25	35	2	0	99	0	0	30	0	0	0	3	100
61	1.143	8.571	6	No	30	35	2	0	94	0	0	30	0	1	0	0	0
61	1.143	8.571	7	No	35	35	4	0	101	0		30	0	0	9	20.6	57.099998
61	1.143	8.571	8	No	35	35	0	4	80	0		30	1	1	1	11.8	75
62	1.143	8.571	1	No	20	30	0	0	72	0		20	0	0	0	0	0
62	1.143	8.571	2	No	20	30	1	0	77	0		20	0	0	0	0	0
62	1.143	8.571	3	No	20	30	0	1	65	0		20	1	2	0	3.4000001	100
62	1.143	8.571	4	No	20	30	0	0	76	0		20	0	0	0	3.4000001	100
62	1.143	8.571	5	No	20	30	0	0	69	0	0	20	0	0	0	0	0
62	1.143	8.571	6	No	20	30	0	0	75	0	0	20	0	0	0	0	0
62	1.143	8.571	7	No	20	30	0	0	79	0		20	0	0	0	0	0
62	1.143	8.571	8	No	20	30	0	0	72	0		20	0	0	0	0	0
63	-3.000	23.857	-3	Yes	90	135	9		378	1	0	90	0	0	0	24.799999	0
63	-3.000	23.857	-2	Yes	90	135	4		378	1	0	90	0	0	0	14.6	0
63	-3.000	23.857	-1	Yes	90	135	5		378	1	0	90	0	1	0	17.299999	0
63	-3.000	23.857	0	Yes	90	135	6	1	378	0	0	90	0	1	0	21.799999	3.4000001
63	-3.000	23.857	1	Yes	95	135	12	1	378	3	0	90	0	0	0	14.3	0
63	-3.000	23.857	2	Yes	90	135	4	0	378	5	0	90	0	0	0	15	0
63	-3.000	23.857	3	Yes	90	135	4	1	378	2	0	90	0	2	0	18	0
63	-3.000	23.857	4	Yes	95	135	6	1	378	5	0	90	0	1	0	1.5	0
63	-3.000	23.857	5	Yes	90	135	6	2	378	5	0	90	0	0	0	15.8	4.8000002
63	-3.000	23.857	6	Yes	95	135	9	0	378	2	0	90	0	1	0	8.3000002	0
63	-3.000	23.857	7	Yes	100	135	9	1	378	1	0	90	0	1	0	10.5	0
63	-3.000	23.857	8	Yes	100	135	12	1	378	2	0	90	0	0	0	12.8	0
63	-3.000	23.857	9	Yes	100	140	5	0	378	1	0	90	0	0	0	10	0
63	-3.000	23.857	10	Yes	100	135	11	4	378	2	0	90	0	1	0	2.3	0
63	-3.000	23.857	11	Yes	100	135	7	2	378	0	0	90	0	0	0	12.8	0
63	-3.000	23.857	12	Yes	105	140	10	3	378	1	0	90	0	2	0	17.9	0
63	-3.000	23.857	13	Yes	105	140	12	0	378	2	0	90	0	0	0	9.3000002	7.6999998
63	-3.000	23.857	14	Yes	105	140	3	2	378	0	0	90	0	0	0	15.7	9.1000004
63	-3.000	23.857	15	Yes	100	140	6	1	378	1	0	90	0	1	0	17.9	4
63	-3.000	23.857	16	Yes	100	145	2	1	378	0	0	90	0	3	0	14.4	4.8000002
63	-3.000	23.857	17	Yes	100	145	6	2	378	1	0	90	0	0	0	6.1999998	11.1
63	-3.000	23.857	18	Yes	100	145	7	0	378	1	0	90	0	2	0	6.1999998	0
63	-3.000	23.857	19	Yes	100	145	7	0	378	0	0	90	0	1	0	19.200001	0
63	-3.000	23.857	20	Yes	100	145	6	0	378	0	0	90	0	0	0	10.3	0
63	-3.000	23.857	21	Yes	100	145	10	0	378	0	0	90	0	1	0	14	0
63	-3.000	23.857	22	Yes	100	145	10	0	378	0	0	90	0	1	0	11.9	0
63	-3.000	23.857	23	Yes	100	145	6	0	378	0	0	90	0	1	0	12.6	0
64	5.000	26.857	5	No	40	45	4	1	114	1		40	0	0	0	0	0
64	5.000	26.857	6	No	40	45	22	3	121	1		40	0	0	0	0	0
64	5.000	26.857	7	No	40	45	4	1	103	0		40	0	0	0	0	0
64	5.000	26.857	8	No	40	45	3	0	144	0		40	0	0	0	0	0
64	5.000	26.857	9	No	40	45	4	0	131	0		40	0	0	0	0	0
64	5.000	26.857	10	No	40	45	2	0	119	0		40	0	0	0	0	0
64	5.000	26.857	11	No	40	45	0	0	136	0		40	0	0	0	0	0
64	5.000	26.857	12	No	40	45	1	0	134	0		40	0	1	0	0	0
64	5.000	26.857	13	No	40	45	2	0	129	0		40	0	0	0	0	0
64	5.000	26.857	14	No	40	45	0	0	132	0		40	0	1	0	0	0
64	5.000	26.857	15	No	35	45	3	0	135	0		40	0	0	0	0	0
64	5.000	26.857	16	No	35	45	4	0	126	0		40	0	0	0	0	0
64	5.000	26.857	17	No	40	45	4	0	122	0		40	0	0	0	0	0
64	5.000	26.857	18	No	40	45	4	0	123	0		40	0	0	0	0	0
64	5.000	26.857	19	No	40	45	1	0	127	0		40	0	0	0	0	0
64	5.000	26.857	20	No	40	45	0	0	125	0		40	0	1	0	0	0
64	5.000	26.857	21	No	40	45	3	0	133	0		40	0	0	0	0	0
64	5.000	26.857	22	No	40	45	0	0	129	0		40	0	2	0	0	0
64	5.000	26.857	23	No	40	45	0	0	135	0		40	0	1	0	0	0
64	5.000	26.857	24	No	40	45	0	0	129	0		40	0	0	0	0	0
64	5.000	26.857	25	No	40	45	0	0	125	0		40	0	0	0	0	0
64	5.000	26.857	26	No	40	45	2	0	131	0		40	0	0	0	0	0
65	5.286	24.429	5	Yes	55	70					0	55	0	0	0	0	0
65	5.286	24.429	6	Yes	55	70	1	0	375	14	0	55	0	0	0	0	0
65	5.286	24.429	7	Yes	55	70	4	0	403	18	0	55	0	1	0	0	0
65	5.286	24.429	8	Yes	55	70	2	0	381	8	0	55	0	0	0	0	0
65	5.286	24.429	9	Yes	55	70	2	0	381	8	0	55	0	0	0	0	0
65	5.286	24.429	10	Yes	55	80	3	0	398	0	0	55	0	0	0	0	0
65	5.286	24.429	11	Yes	55	80	3	0	390	0	0	55	0	0	0	0	0
65	5.286	24.429	12	Yes	55	75	4	0	394	0	0	55	0	0	0	0	0
65	5.286	24.429	13	Yes	55	80	2	0	383	0	0	55	0	0	0	0	0
65	5.286	24.429	14	Yes	55	80	6	0	375	0	0	55	0	1	0	0	0
65	5.286	24.429	15	Yes	55	80	5	0	370	2	0	55	0	0	0	0	0
65	5.286	24.429	16	Yes	55	80	3	0	375	0	0	55	0	1	0	0	0
65	5.286	24.429	17	Yes	55	80	3	0	370	0	0	55	0	0	0	0	0
65	5.286	24.429	18	Yes	55	80	2	0	387	0	0	55	0	0	0	0	0
65	5.286	24.429	19	Yes	55	80	6	0	383	0	0	55	0	1	0	0	0
65	5.286	24.429	20	Yes	55	80	1	0	379	0	0	55	0	0	0	0	0
65	5.286	24.429	21	Yes	55	80	1	0	383	0	0	55	0	0	0	0	0
65	5.286	24.429	22	Yes	55	85	5	0	401	2	0	55	0	0	0	0	0
65	5.286	24.429	23	Yes	55	85	8	0	384	5	0	55	0	0	0	0	0
65	5.286	24.429	24	Yes	55	85	2	0	405	0	0	55	0	1	0	0	0
66	4.000	21.571	4	Yes	50	110	0	1	324	3	0	50	0	0	0	0.89999998	0
66	4.000	21.571	5	Yes	50	110	1	1	324	3	0	50	0	0	0	0.89999998	100
66	4.000	21.571	6	Yes	50	110	1	1	324	3	0	50	0	0	0	24.5	0
66	4.000	21.571	7	Yes	50	110	5	3	324	0	0	50	0	0	0	24.5	7.4000001
66	4.000	21.571	8	Yes	55	110	4	3	324	0	0	50	0	1	0	17.4	10.5
66	4.000	21.571	9	Yes	55	105	3	2	343	0	0	50	0	0	0	14.2	0
66	4.000	21.571	10	Yes	55	105	0	1	343	0	0	50	0	0	0	12.3	0
66	4.000	21.571	11	Yes	55	105	5	2	343	5	0	50	0	0	0	13.2	0
66	4.000	21.571	12	Yes	55	105	4	0	343	0	0	50	0	0	0	7.5	0
66	4.000	21.571	13	Yes	55	105	6	1	343	0	0	50	0	0	0	7.5	0
66	4.000	21.571	14	Yes	55	105	7	2	343	0	0	50	0	1	0	9.3999996	0
66	4.000	21.571	15	Yes	55	110	9	1	343	3	0	50	0	0	0	8.3000002	0
66	4.000	21.571	16	Yes	55	110	21	14	343	2	0	50	0	0	0	24.799999	48.099998
66	4.000	21.571	17	Yes	55	110	32	22	343	28	0	50	1	1	0	14.7	37.5
66	4.000	21.571	18	Yes	55	110	33	3	343	11	0	50	0	1	0	5.5	0
66	4.000	21.571	19	Yes	55	110					0	50	0	0	0	0	0
66	4.000	21.571	20	Yes	55	110					0	50	0	0	0	0	0
66	4.000	21.571	21	Yes	55	110					0	50	0	0	0	0	0
67	5.286	24.429	5	No	55	70						55	0	0	0	0	0
67	5.286	24.429	6	No	55	70	9	0	405	27		55	0	0	0	0	0
67	5.286	24.429	7	No	55	75	4	2	417	29		55	0	1	0	0	0
67	5.286	24.429	8	No	55	75	7	2	461	61		55	0	0	1	0	0
67	5.286	24.429	9	No	55	75	6	0	467	62		55	0	0	0	1.4	0
67	5.286	24.429	10	No	55	75	6	0	473	47		55	0	0	0	0	0
67	5.286	24.429	11	No	55	75	8	0	500	57		55	0	0	0	0	0
67	5.286	24.429	12	No	60	75	8	0	498	68		55	0	0	0	0	0
67	5.286	24.429	13	No	60	80	6	0	456	30		55	0	1	0	1.3	0
67	5.286	24.429	14	No	60	80	3	0	470	14		55	0	0	0	0	0
67	5.286	24.429	15	No	60	80	7	0	485	40		55	0	1	0	0	0
67	5.286	24.429	16	No	60	80	8	0	431	0		55	0	0	0	0	0
67	5.286	24.429	17	No	60	80	8	0	457	57		55	0	0	0	0	0
67	5.286	24.429	18	No	60	80	7	0	467	27		55	0	0	0	0	0
67	5.286	24.429	19	No	60	80	27	0	484	45		55	0	0	0	0	0
67	5.286	24.429	20	No	60	80	11	0	483	25		55	0	0	0	0	0
67	5.286	24.429	21	No	60	80	7	0	483	43		55	0	0	0	0	0
67	5.286	24.429	22	No	60	80	5	0	461	16		55	0	0	0	0	0
67	5.286	24.429	23	No	60	85	6	0	474	12		55	0	1	0	0	0
67	5.286	24.429	24	No	60	85	3	0	487	10		55	0	0	0	0	0
68	1.143	8.571	1	No	30	45	2	0	114	5		30	0	0	0	0	0
68	1.143	8.571	2	No	30	45	1	0	106	10		30	0	0	0	0	0
68	1.143	8.571	3	No	30	45	0	0	121	10		30	1	2	0	0	0
68	1.143	8.571	4	No	40	45	1	1	119	10		30	0	0	0	6.5	0
68	1.143	8.571	5	No	30	45	0	0	115	10	0	30	0	1	0	2.2	0
68	1.143	8.571	6	No	30	45	2	0	120	8	0	30	0	0	0	0	0
68	1.143	8.571	7	No	30	45	2	0	127	5		30	0	0	0	0	0
68	1.143	8.571	8	No	30	45	5	0	135	5		30	0	1	0	0	0
69	4.000	21.571	4	No	40	60	10	9	126	21		40	0	0	0	44.299999	14.8
69	4.000	21.571	5	No	40	60	5	1	126	20		40	0	0	0	11.5	14.3
69	4.000	21.571	6	No	40	65	2	1	126	12		40	0	0	0	4.5	0
69	4.000	21.571	7	No	40	70	1	0	126	12		40	0	1	0	26.5	0
69	4.000	21.571	8	No	40	70	1	0	126	0		40	0	0	0	1.5	0
69	4.000	21.571	9	No	40	70	3	3	126	13		40	0	0	0	0	0
69	4.000	21.571	10	No	40	70	2	0	126	11		40	0	1	0	0	0
69	4.000	21.571	11	No	45	70	3	0	126	11		40	0	1	0	0	0
69	4.000	21.571	12	No	40	70	1	0	126	9		40	0	2	0	0	0
69	4.000	21.571	13	No	40	70	1	0	126	8		40	0	0	0	0	0
69	4.000	21.571	14	No	40	75	2	0	126	10		40	0	0	0	0	0
69	4.000	21.571	15	No	40	75	1	0	126	10		40	0	0	0	0	0
69	4.000	21.571	16	No	40	75	2	0	126	0		40	0	2	0	0	0
69	4.000	21.571	17	No	40	75	2	0	126	0		40	0	1	0	0	0
69	4.000	21.571	18	No	40	75	2	0	126	0		40	0	0	0	0	0
69	4.000	21.571	19	No	40	75	2	0	126	0		40	0	0	0	0	0
69	4.000	21.571	20	No	40	75	1	0	126	0		40	0	0	0	0	0
69	4.000	21.571	21	No	40	75	1	0	126	0		40	0	1	0	0	0
70	5.286	24.429	5	Yes	40	60					0	45	0	0	0	1.6	0
70	5.286	24.429	6	Yes	40	60	9	0	313	42	0	45	0	0	0	0	0
70	5.286	24.429	7	Yes	45	60	3	0	330	59	12	45	0	0	0	6.5999999	0
70	5.286	24.429	8	Yes	40	60	3	0	315	56	12	45	0	1	0	8.1999998	0
70	5.286	24.429	9	Yes	40	60	5	0	320	58	12	45	0	1	0	6.5999999	0
70	5.286	24.429	10	Yes	45	60	7	0	325	59	12	45	0	2	0	6.6999998	0
70	5.286	24.429	11	Yes	40	60	5	0	326	48	12	45	0	0	0	6.5999999	25
70	5.286	24.429	12	Yes	40	60	8	0	342	51	12	45	0	0	0	6.5	0
70	5.286	24.429	13	Yes	35	60	6	0	322	46	12	45	0	0	0	6.5	0
70	5.286	24.429	14	Yes	35	60	5	0	318	38	12	45	0	2	0	6.5	0
70	5.286	24.429	15	Yes	40	60	5	0	328	21	12	45	0	0	0	4.8000002	0
70	5.286	24.429	16	Yes	40	60	6	0	324	19	12	45	0	2	0	3.2	0
70	5.286	24.429	17	Yes	40	60	5	0	315	40	12	45	0	0	0	0	0
70	5.286	24.429	18	Yes	40	65	3	0	338	28	12	45	0	0	0	0	0
70	5.286	24.429	19	Yes	40	65	5	0	340	36	12	45	0	0	0	0	0
70	5.286	24.429	20	Yes	40	65	6	0	358	34	12	45	0	0	0	0	0
70	5.286	24.429	21	Yes	45	65	9	0	324	34	12	45	0	2	0	0	0
70	5.286	24.429	22	Yes	45	65	7	0	331	30	12	45	0	1	0	0	0
70	5.286	24.429	23	Yes	45	65	7	0	358	45	12	45	0	0	0	0	0
70	5.286	24.429	24	Yes	45	65	4	0	353	42	12	45	0	0	0	0	0
71	1.143	8.571	1	No	25	35	3	0	111	0		25	0	0	0	0	0
71	1.143	8.571	2	No	25	30	2	0	108	2		25	0	0	0	0	0
71	1.143	8.571	3	No	25	30	3	0	106	0		25	0	0	0	0	0
71	1.143	8.571	4	No	35	30	0	0	109	0		25	0	1	0	0	0
71	1.143	8.571	5	No	35	35	1	1	100	0	0	25	0	0	0	0	0
71	1.143	8.571	6	No	25	35	3	1	86	0	0	25	0	0	0	0	0
71	1.143	8.571	7	No	25	35	1	0	94	3		25	0	0	0	0	0
71	1.143	8.571	8	No	25	35	1	0	99	3		25	0	0	0	0	0
72	5.000	26.857	5	No	55	75	7	0	214	27		55	0	0	0	0	0
72	5.000	26.857	6	No	55	75	9	0	227	24		55	0	0	0	0	0
72	5.000	26.857	7	No	55	75	2	0	198	18		55	0	0	1	6.6999998	0
72	5.000	26.857	8	No	55	75	3	0	243	27		55	0	1	0	0	0
72	5.000	26.857	9	No	55	75	2	0	219	34		55	0	1	0	0	0
72	5.000	26.857	10	No	55	75	5	0	204	33		55	0	1	0	0	0
72	5.000	26.857	11	No	55	75	3	0	228	30		55	0	0	0	0	0
72	5.000	26.857	12	No	55	75	4	0	212	38		55	0	0	0	0	0
72	5.000	26.857	13	No	55	80	9	0	225	33		55	0	2	0	0	0
72	5.000	26.857	14	No	55	80	3	0	212	36		55	0	1	0	0	0
72	5.000	26.857	15	No	55	80	5	0	222	31		55	0	0	0	0	0
72	5.000	26.857	16	No	55	80	3	0	229	31		55	0	1	0	0	0
72	5.000	26.857	17	No	55	80	4	0	203	28		55	0	0	0	0	0
72	5.000	26.857	18	No	55	85	2	0	237	30		55	0	1	0	0	0
72	5.000	26.857	19	No	55	80	1	0	242	25		55	0	1	0	0	0
72	5.000	26.857	20	No	55	80	3	0	236	18		55	0	0	0	0	0
72	5.000	26.857	21	No	55	80	1	0	235	20		55	0	0	0	0	0
72	5.000	26.857	22	No	55	85	2	0	230	27		55	0	1	0	0	0
72	5.000	26.857	23	No	55	85	4	0	242	27		55	0	3	0	0	0
72	5.000	26.857	24	No	55	85	1	0	234	15		55	0	0	0	0	0
72	5.000	26.857	25	No	55	85	0	0	227	11		55	0	2	0	0	0
72	5.000	26.857	26	No	55	85	3	0	242	13		55	0	0	0	0	0
73	5.000	26.000	5	Yes	40	35	3	0	120	1	2	40	0	0	0	43.200001	0
73	5.000	26.000	6	Yes	40	35	5	0	121	0	1	40	0	0	0	37.799999	0
73	5.000	26.000	7	Yes	40	35	7	0	108	1	1	40	0	0	0	43.200001	0
73	5.000	26.000	8	Yes	40	35	0	0	120	1	1	40	0	0	0	35.099998	0
73	5.000	26.000	9	Yes	40	35	4	0	111	1	1	40	0	0	0	27	0
73	5.000	26.000	10	Yes	40	40	9	6	108	2	1	40	0	0	0	36.599998	20
73	5.000	26.000	11	Yes	40	40	13	10	88	11	1	40	0	0	0	52.5	33.299999
73	5.000	26.000	12	Yes	40	40	8	4	118	7	1	40	0	0	0	45	33.299999
73	5.000	26.000	13	Yes	40	40	7	2	115	4	1	40	0	0	0	42.5	11.8
73	5.000	26.000	14	Yes	35	40	11	0	106	2	2	40	0	1	0	42.099998	0
73	5.000	26.000	15	Yes	40	40	4	0	120	0	2	40	0	0	0	42.099998	0
73	5.000	26.000	16	Yes	40	40	2	0	112	0	2	40	0	1	0	28.9	0
73	5.000	26.000	17	Yes	40	40	3	0	111	0	4	40	0	0	0	26.299999	0
73	5.000	26.000	18	Yes	40	35	2	0	112	1	4	40	0	0	0	32.400002	0
73	5.000	26.000	19	Yes	40	35	1	0	107	13	4	40	0	2	0	30.6	0
73	5.000	26.000	20	Yes	40	35	0	0	127	9	4	40	0	0	0	27.799999	0
73	5.000	26.000	21	Yes	40	35	1	0	124	13	4	40	0	0	0	25	0
73	5.000	26.000	22	Yes	40	40	3	0	113	10	4	40	0	1	0	25.6	0
73	5.000	26.000	23	Yes	40	40	4	0	132	10	4	40	0	0	0	23.1	0
73	5.000	26.000	24	Yes	40	40	6	0	133	5	4	40	0	0	0	25.6	0
73	5.000	26.000	25	Yes	40	40	6	0	122	10	4	40	0	0	0	26.299999	0
73	5.000	26.000	26	Yes	40	40	8	0	145	7		40	0	0	0	10.5	0
74	1.143	8.571	1	Yes	30	30	2	0	91	0	17	25	0	0	0	3.4000001	0
74	1.143	8.571	2	Yes	25	30	2	0	80	5	17	25	0	0	0	3.4000001	0
74	1.143	8.571	3	Yes	25	30	1	2	86	5	17	25	0	0	0	10.7	66.699997
74	1.143	8.571	4	Yes	30	30	0	0	94	5	17	25	0	0	0	3.4000001	0
74	1.143	8.571	5	Yes	25	30	2	0	96	5	17	25	0	2	0	3.4000001	0
74	1.143	8.571	6	Yes	25	30	2	1	95	5	17	25	0	0	0	3.4000001	0
74	1.143	8.571	7	Yes	25	30	1	0	93	4	17	25	0	0	0	0	0
74	1.143	8.571	8	Yes	25	30	2	0	98	4	17	25	0	0	0	0	0
75	5.286	24.429	5	Yes	25	45					1	30	0	0	0	0	0
75	5.286	24.429	6	Yes	25	45	2	0	292	38	1	30	0	0	0	26.1	0
75	5.286	24.429	7	Yes	25	50	0	0	288	29	1	30	0	2	0	26.5	0
75	5.286	24.429	8	Yes	25	50	1	0	279	29	1	30	0	0	0	28.6	0
75	5.286	24.429	9	Yes	25	50	1	0	294	18	1	30	0	0	0	26.5	0
75	5.286	24.429	10	Yes	25	45	1	0	271	10	1	30	0	0	0	26.1	0
75	5.286	24.429	11	Yes	25	45	4	0	289	10	1	30	0	0	0	23.9	0
75	5.286	24.429	12	Yes	25	45	1	0	279	16	1	30	0	1	0	22.700001	0
75	5.286	24.429	13	Yes	25	45	3	0	275	24	1	30	0	0	0	14.9	0
75	5.286	24.429	14	Yes	25	45	1	0	276	15	1	30	0	0	0	14.9	0
75	5.286	24.429	15	Yes	25	45	2	0	243	20	1	30	0	0	0	12.8	0
75	5.286	24.429	16	Yes	25	45	2	0	245	23	1	30	0	0	0	17.4	25
75	5.286	24.429	17	Yes	30	45	3	2	262	52	1	30	0	0	0	17.4	0
75	5.286	24.429	18	Yes	25	45	0	0	254	40	1	30	0	0	0	9.1000004	0
75	5.286	24.429	19	Yes	25	45	0	0	270	24	1	30	0	0	0	9.1000004	0
75	5.286	24.429	20	Yes	25	50	1	0	257	21	1	30	0	0	0	10.4	0
75	5.286	24.429	21	Yes	30	50	1	0	269	21	1	30	0	0	0	10.4	0
75	5.286	24.429	22	Yes	30	50	0	0	271	27	1	30	0	0	0	12.2	0
75	5.286	24.429	23	Yes	30	50	0	0	274	29	1	30	0	0	0	3.8	0
75	5.286	24.429	24	Yes	30	50	0	0	270	34	1	30	0	0	0	0	0
76	5.286	24.429	5	No	60	70						60	0	0	0	0	0
76	5.286	24.429	6	No	60	70	5	0	487	64		60	0	0	0	0	0
76	5.286	24.429	7	No	60	75	1	0	492	52		60	0	0	0	0	0
76	5.286	24.429	8	No	60	70	3	0	490	67		60	0	1	0	0	0
76	5.286	24.429	9	No	60	70	6	0	493	81		60	0	0	0	0	0
76	5.286	24.429	10	No	60	75	0	2	468	65		60	1	0	5	0	0
76	5.286	24.429	11	No	60	75	2	2	486	69		60	0	0	0	0	0
76	5.286	24.429	12	No	60	75	4	1	487	43		60	0	0	0	0	0
76	5.286	24.429	13	No	60	75	2	0	492	41		60	0	0	0	0	0
76	5.286	24.429	14	No	55	75	0	0	489	43		60	0	0	0	0	0
76	5.286	24.429	15	No	55	75	3	0	494	10		60	0	0	0	0	0
76	5.286	24.429	16	No	55	75	5	0	479	8		60	0	0	0	0	0
76	5.286	24.429	17	No	55	75	5	0	469	11		60	0	0	0	0	0
76	5.286	24.429	18	No	55	75	4	0	500	19		60	0	0	0	0	0
76	5.286	24.429	19	No	55	70	6	0	508	12		60	0	0	0	0	0
76	5.286	24.429	20	No	55	75	4	0	486	12		60	0	0	0	0	0
76	5.286	24.429	21	No	55	75	5	0	502	17		60	0	0	0	0	0
76	5.286	24.429	22	No	55	75	5	0	502	17		60	0	2	0	0	0
76	5.286	24.429	23	No	50	75	3	0	474	29		60	0	0	0	0	0
76	5.286	24.429	24	No	50	75	3	0	493	27		60	0	0	0	0	0
77	1.143	8.571	1	No	25	25	5	0	79	1		25	0	0	0	0	0
77	1.143	8.571	2	No	25	25	4	0	76	0		25	0	0	0	0	0
77	1.143	8.571	3	No	20	25	0	1	84	2		25	0	0	0	45.799999	0
77	1.143	8.571	4	No	25	25	1	1	71	0		25	0	0	2	37.5	0
77	1.143	8.571	5	No	25	25	0	0	77	0	0	25	0	1	0	16.700001	0
77	1.143	8.571	6	No	25	25	0	0	80	0	0	25	0	0	0	4.1999998	0
77	1.143	8.571	7	No	20	25	1	0	82	0		25	0	0	0	0	0
77	1.143	8.571	8	No	20	25	0	0	78	0		25	0	0	0	0	0
78	5.286	24.429	5	Yes	35	45					0	35	0	0	0	0	0
78	5.286	24.429	6	Yes	35	45	7	1	348	80	0	35	0	0	0	0	0
78	5.286	24.429	7	Yes	35	45	0	0	328	57	0	35	0	0	0	27.9	0
78	5.286	24.429	8	Yes	35	45	6	1	314	51	0	35	0	0	0	34.900002	6.6999998
78	5.286	24.429	9	Yes	35	45	6	1	330	53	0	35	0	0	0	27.9	0
78	5.286	24.429	10	Yes	35	45	1	3	323	79	0	35	0	0	0	25.6	18.200001
78	5.286	24.429	11	Yes	35	40	3	4	297	49	0	35	0	0	0	23.799999	20
78	5.286	24.429	12	Yes	35	45	3	1	304	40	0	35	0	0	0	16.299999	0
78	5.286	24.429	13	Yes	35	45	5	0	297	45	0	35	0	1	0	17.799999	0
78	5.286	24.429	14	Yes	35	45	6	0	300	35	0	35	0	0	0	15.6	0
78	5.286	24.429	15	Yes	35	45	4	0	320	38	0	35	0	0	0	17.799999	0
78	5.286	24.429	16	Yes	35	45	3	0	331	47	0	35	0	0	0	8.8999996	0
78	5.286	24.429	17	Yes	35	45	3	0	302	47	0	35	0	0	0	4.4000001	0
78	5.286	24.429	18	Yes	35	45	1	0	346	54	0	35	0	0	0	4.4000001	50
78	5.286	24.429	19	Yes	35	45	4	1	337	52	0	35	0	0	0	4.4000001	50
78	5.286	24.429	20	Yes	35	45	4	1	319	36	0	35	0	0	0	0	0
78	5.286	24.429	21	Yes	35	45	12	2	307	54	0	35	0	0	0	0	0
78	5.286	24.429	22	Yes	35	45	5	1	325	30	0	35	0	0	0	2.2	0
78	5.286	24.429	23	Yes	35	45	3	0	306	31	0	35	0	0	0	0	0
78	5.286	24.429	24	Yes	35	45	4	0	335	38	0	35	0	0	0	0	0
79	5.000	26.857	5	No	40	60	1	0	163	7		40	0	0	0	0	0
79	5.000	26.857	6	No	40	60	6	0	185	5		40	0	0	0	1.7	0
79	5.000	26.857	7	No	40	60	8	0	155	6		40	0	0	0	0	0
79	5.000	26.857	8	No	40	60	1	0	189	3		40	0	0	0	0	0
79	5.000	26.857	9	No	40	60	1	0	172	1		40	0	0	0	0	0
79	5.000	26.857	10	No	40	60	2	1	162	3		40	0	0	0	0	0
79	5.000	26.857	11	No	40	60	1	0	169	1		40	0	0	0	0	0
79	5.000	26.857	12	No	40	60	1	0	183	5		40	0	0	0	0	0
79	5.000	26.857	13	No	40	60	4	0	172	2		40	0	1	0	0	0
79	5.000	26.857	14	No	40	60	2	0	158	2		40	0	0	0	0	0
79	5.000	26.857	15	No	40	60	2	0	179	8		40	0	0	0	0	0
79	5.000	26.857	16	No	40	60	1	0	174	8		40	0	1	0	0	0
79	5.000	26.857	17	No	40	60	3	0	158	4		40	0	0	0	0	0
79	5.000	26.857	18	No	40	60	2	0	183	2		40	0	0	0	0	0
79	5.000	26.857	19	No	40	60	1	0	171	4		40	0	0	0	0	0
79	5.000	26.857	20	No	40	60	4	0	162	6		40	0	0	0	0	0
79	5.000	26.857	21	No	40	55	3	0	161	4		40	0	0	0	0	0
79	5.000	26.857	22	No	40	55	2	0	162	5		40	0	0	0	0	0
79	5.000	26.857	23	No	40	60	6	0	161	4		40	0	0	0	0	0
79	5.000	26.857	24	No	40	60	6	0	151	3		40	0	0	0	0	0
79	5.000	26.857	25	No	40	60	2	0	167	5		40	0	0	0	0	0
79	5.000	26.857	26	No	45	60	2	0	161	8		40	0	0	0	0	0
80	-3.000	23.857	-3	No	60	140	5		255	3		60	0	0	0	0	0
80	-3.000	23.857	-2	No	65	140	5		255	0		60	0	0	0	14.4	0
80	-3.000	23.857	-1	No	65	145	11		255	0		60	0	2	0	0	0
80	-3.000	23.857	0	No	65	145	9	0	255	2		60	0	1	0	0	0
80	-3.000	23.857	1	No	65	145	9	0	255	0		60	0	1	0	0	0
80	-3.000	23.857	2	No	65	145	9	0	255	2		60	0	2	0	0	0
80	-3.000	23.857	3	No	65	145	4	0	255	2		60	0	1	0	0	0
80	-3.000	23.857	4	No	70	145	5	0	255	3		60	0	1	0	0	0
80	-3.000	23.857	5	No	70	145	10	0	255	4		60	0	0	0	0	0
80	-3.000	23.857	6	No	70	145	5	0	255	2		60	0	3	0	0	0
80	-3.000	23.857	7	No	70	145	10	1	255	2		60	0	2	0	0	0
80	-3.000	23.857	8	No	70	145	6	8	255	0		60	0	2	0	0	0
80	-3.000	23.857	9	No	70	140	7	1	255	3		60	0	0	0	0	0
80	-3.000	23.857	10	No	70	145	3	0	255	3		60	0	2	0	0	0
80	-3.000	23.857	11	No	70	145	7	0	255	0		60	0	1	0	0	0
80	-3.000	23.857	12	No	70	140	6	0	255	3		60	0	1	0	0	0
80	-3.000	23.857	13	No	75	140	12	0	255	2		60	0	0	0	0	0
80	-3.000	23.857	14	No	75	140	10	0	255	2		60	0	0	0	0	0
80	-3.000	23.857	15	No	75	140	6	0	255	2		60	0	1	0	0	0
80	-3.000	23.857	16	No	75	145	11	0	255	1		60	0	0	0	0	0
80	-3.000	23.857	17	No	75	145	3	0	255	3		60	0	0	0	0	0
80	-3.000	23.857	18	No	75	145	12	0	255	1		60	0	1	0	0	0
80	-3.000	23.857	19	No	75	145	10	0	255	3		60	0	0	0	0	0
80	-3.000	23.857	20	No	75	145	6	0	255	2		60	0	1	0	0	0
80	-3.000	23.857	21	No	75	140	5	0	255	0		60	0	2	0	0	0
80	-3.000	23.857	22	No	75	140	13	0	255	3		60	0	1	0	0	0
80	-3.000	23.857	23	No	75	140	6	0	255	3		60	0	0	0	0	0
81	5.000	6.571	5	Yes	80	85						80	0	0	0	0	0
81	5.000	6.571	6	Yes	80	85						80	0	0	0	22.1	0
