# Supplementary material for: VIVALDI-CT shaping care home COVID-19 testing policy: A pragmatic cluster randomised controlled trial of asymptomatic testing compared to standard care in care home staff
Source: PLoS One. 2025 Jul 2;20(7):e0324908. doi: 10.1371/journal.pone.0324908 (PMC12221029; doi:10.1371/journal.pone.0324908)
Supplement: S2 Data — (TXT) [file pone.0324908.s002.txt]

The dataset includes the following fields:

homeID: Study ID code for each care home.
StartofStudy: Study start date for each care home
EndofStudy: Study end date for each care home
WeekstartingMonday: Aggregate data given for week starting on Monday specified
Interventionsiteyesno: Care home randomized to intervention or not
Currentnumberofresidentsinh: Number of residents in home this week, rounded to nearest five
Currentnumberofstaffinhome: Number of staff in home this week, rounded to nearest five
Numberofstaffwithanyabsence: Number of staff in home with any sickness absence this week (reported by care home)
NumberofstaffwithCOVIDabsence: Number of staff in home with any COVID-19 linked absence this week (reported by care home)
Totalshiftsathomethisweek: Total staff shifts in home this week (reported by care home)
Totalagencystaffshiftsathom: Total staff shifts covered by agency staff this week  (reported by care home)
Numberofstaffoptingoutofas: Number of staff opting out of intervention testing this week  (reported by care home)
Numberofresidents_baseline: Number of residents in home at baseline, rounded to nearest five
res_covhosp_weekly_sum: Number of residents with COVID-linked hospital admission this week (derived from national data)
res_achosp_weekly_sum: Number of residents with all-cause hospital admission this week (derived from national data)
res_inf_weekly_sum: Number of residents with recorded SARS-CoV-2 infection this week (derived from national data)
perc_staff_testing: Percentage of staff with at least one recorded SARS-CoV-2 test this week (derived from national data)
perc_staff_pos: Percentage of staff with at least one positive test this week, among those with at least one test recorded (derived from national data)

Notes: Resident outcomes of res_covhosp_weekly_sum, res_achosp_weekly_sum and res_inf_weekly_sum omit events that occurred within 2 weeks of the study start date for each site.
 
